# Supplementary material for: Phase-to-pattern inverse design paradigm for fast realization of functional metasurfaces via transfer learning
Source: Nat Commun. 2021 May 20;12:2974. doi: 10.1038/s41467-021-23087-y (PMC8137937; doi:10.1038/s41467-021-23087-y)
Supplement: Supplementary file 3 — Source Data [file 41467_2021_23087_MOESM3_ESM.xlsx]

## Sheet: Fig3a
train				val
step	acc	smooth		step	acc	smooth
18	0.03	0.052		0	0	-0.006
24	0.09	0.108		10	0.01	0.029
40	0.26	0.164		20	0.08	0.064
42	0.17	0.232		30	0.1	0.116
45	0.27	0.278		40	0.13	0.152
56	0.37	0.274		50	0.26	0.192
71	0.32	0.328		60	0.19	0.246
74	0.24	0.362		70	0.28	0.28
94	0.44	0.384		80	0.37	0.296
106	0.44	0.436		90	0.3	0.336
126	0.48	0.502		100	0.34	0.348
155	0.58	0.512		110	0.39	0.356
158	0.57	0.514		120	0.34	0.386
167	0.49	0.52		130	0.41	0.414
183	0.45	0.536		140	0.45	0.424
185	0.51	0.552		150	0.48	0.44
229	0.66	0.584		160	0.44	0.462
234	0.65	0.618		170	0.42	0.468
249	0.65	0.626		180	0.52	0.476
255	0.62	0.622		190	0.48	0.504
260	0.55	0.614		200	0.52	0.532
267	0.64	0.612		210	0.58	0.548
273	0.61	0.626		220	0.56	0.56
308	0.64	0.64		230	0.6	0.564
310	0.69	0.644		240	0.54	0.564
318	0.62	0.668		250	0.54	0.556
339	0.66	0.67		260	0.58	0.56
347	0.73	0.664		270	0.52	0.572
367	0.65	0.686		280	0.62	0.592
421	0.66	0.706		290	0.6	0.586
422	0.73	0.718		300	0.64	0.602
439	0.76	0.728		310	0.55	0.61
442	0.79	0.756		320	0.6	0.606
445	0.7	0.768		330	0.66	0.602
460	0.8	0.766		340	0.58	0.612
463	0.79	0.748		350	0.62	0.62
464	0.75	0.758		360	0.6	0.612
474	0.7	0.756		370	0.64	0.64
493	0.75	0.762		380	0.62	0.646
514	0.79	0.758		390	0.72	0.646
531	0.82	0.772		400	0.65	0.668
536	0.73	0.772		410	0.6	0.676
563	0.77	0.772		420	0.75	0.662
573	0.75	0.776		430	0.66	0.674
579	0.79	0.784		440	0.65	0.68
586	0.84	0.798		450	0.71	0.672
587	0.77	0.8		460	0.63	0.69
620	0.84	0.798		470	0.71	0.688
622	0.76	0.784		480	0.75	0.69
634	0.78	0.792		490	0.64	0.706
641	0.77	0.788		500	0.72	0.72
642	0.81	0.798		510	0.71	0.704
644	0.82	0.802		520	0.78	0.728
647	0.81	0.788		530	0.67	0.718
649	0.8	0.778		540	0.76	0.714
661	0.7	0.774		550	0.67	0.692
671	0.76	0.772		560	0.69	0.714
714	0.8	0.774		570	0.67	0.702
722	0.8	0.808		580	0.78	0.696
730	0.81	0.818		590	0.7	0.696
739	0.87	0.824		600	0.64	0.706
752	0.81	0.844		610	0.69	0.684
756	0.83	0.854		620	0.72	0.686
765	0.9	0.856		630	0.67	0.686
769	0.86	0.846		640	0.71	0.688
771	0.88	0.85		650	0.64	0.696
773	0.76	0.84		660	0.7	0.696
780	0.85	0.828		670	0.76	0.7
785	0.85	0.824		680	0.67	0.698
787	0.8	0.814		690	0.73	0.71
792	0.86	0.8		700	0.63	0.702
794	0.71	0.792		710	0.76	0.72
798	0.78	0.784		720	0.72	0.722
802	0.81	0.764		730	0.76	0.728
808	0.76	0.784		740	0.74	0.73
809	0.76	0.796		750	0.66	0.748
832	0.81	0.784		760	0.77	0.762
836	0.84	0.802		770	0.81	0.758
869	0.75	0.828		780	0.83	0.792
876	0.85	0.836		790	0.72	0.786
882	0.89	0.822		800	0.83	0.79
896	0.85	0.844		810	0.74	0.772
900	0.77	0.842		820	0.83	0.772
907	0.86	0.82		830	0.74	0.778
909	0.84	0.82		840	0.72	0.772
917	0.78	0.834		850	0.86	0.752
931	0.85	0.838		860	0.71	0.746
932	0.84	0.848		870	0.73	0.76
942	0.88	0.86		880	0.71	0.74
945	0.89	0.868		890	0.79	0.756
954	0.84	0.87		900	0.76	0.762
962	0.89	0.864		910	0.79	0.77
971	0.85	0.85		920	0.76	0.76
972	0.85	0.854		930	0.75	0.766
978	0.82	0.864		940	0.74	0.764
979	0.86	0.87		950	0.79	0.764
984	0.94	0.874		960	0.78	0.762
1002	0.88	0.874		970	0.76	0.78
1005	0.87	0.858		980	0.74	0.782
1014	0.82	0.852		990	0.83	0.782
1044	0.78	0.844		1000	0.8	0.79
1057	0.91	0.84		1010	0.78	0.798
1063	0.84	0.852		1020	0.8	0.786
1066	0.85	0.866		1030	0.78	0.79
1068	0.88	0.852		1040	0.77	0.796
1072	0.85	0.856		1050	0.82	0.786
1078	0.84	0.856		1060	0.81	0.78
1083	0.86	0.858		1070	0.75	0.778
1093	0.85	0.858		1080	0.75	0.768
1099	0.89	0.864		1090	0.76	0.784
1104	0.85	0.864		1100	0.77	0.792
1114	0.87	0.86		1110	0.89	0.812
1156	0.86	0.862		1120	0.79	0.826
1160	0.83	0.862		1130	0.85	0.834
1161	0.9	0.856		1140	0.83	0.816
1162	0.85	0.864		1150	0.81	0.826
1180	0.84	0.86		1160	0.8	0.812
1193	0.9	0.86		1170	0.84	0.814
1206	0.81	0.874		1180	0.78	0.824
1232	0.9	0.894		1190	0.84	0.83
1244	0.92	0.878		1200	0.86	0.826
1255	0.94	0.9		1210	0.83	0.836
1258	0.82	0.894		1220	0.82	0.826
1261	0.92	0.884		1230	0.83	0.814
1281	0.87	0.88		1240	0.79	0.796
1287	0.87	0.892		1250	0.8	0.784
1294	0.92	0.89		1260	0.74	0.78
1300	0.88	0.902		1270	0.76	0.774
1316	0.91	0.904		1280	0.81	0.784
1319	0.93	0.9		1290	0.76	0.802
1330	0.88	0.9		1300	0.85	0.816
1333	0.9	0.91		1310	0.83	0.812
1336	0.88	0.904		1320	0.83	0.816
1337	0.96	0.902		1330	0.79	0.808
1385	0.9	0.894		1340	0.78	0.792
1388	0.87	0.884		1350	0.81	0.774
1391	0.86	0.858		1360	0.75	0.798
1392	0.83	0.846		1370	0.74	0.798
1414	0.83	0.846		1380	0.91	0.796
1426	0.84	0.852		1390	0.78	0.816
1436	0.87	0.856		1400	0.8	0.824
1440	0.89	0.86		1410	0.85	0.81
1465	0.85	0.876		1420	0.78	0.824
1466	0.85	0.882		1430	0.84	0.842
1477	0.92	0.882		1440	0.85	0.816
1485	0.9	0.896		1450	0.89	0.802
1489	0.89	0.908		1460	0.72	0.784
1491	0.92	0.902		1470	0.71	0.776
1523	0.91	0.904		1480	0.75	0.758
1527	0.89	0.904		1490	0.81	0.772
1552	0.91	0.892		1500	0.8	0.8
1568	0.89	0.892		1510	0.79	0.812
1569	0.86	0.888		1520	0.85	0.806
1584	0.91	0.888		1530	0.81	0.81
1588	0.87	0.89		1540	0.78	0.806
1604	0.91	0.884		1550	0.82	0.788
1605	0.9	0.878		1560	0.77	0.798
1627	0.83	0.876		1570	0.76	0.814
1632	0.88	0.87		1580	0.86	0.822
1637	0.86	0.86		1590	0.86	0.838
1640	0.88	0.874		1600	0.86	0.862
1645	0.85	0.88		1610	0.85	0.846
1648	0.9	0.886		1620	0.88	0.83
1660	0.91	0.886		1630	0.78	0.82
1668	0.89	0.906		1640	0.78	0.814
1675	0.88	0.898		1650	0.81	0.802
1682	0.95	0.9		1660	0.82	0.814
1691	0.86	0.896		1670	0.82	0.832
1695	0.92	0.908		1680	0.84	0.844
1697	0.87	0.896		1690	0.87	0.846
1699	0.94	0.908		1700	0.87	0.848
1702	0.89	0.9		1710	0.83	0.846
1709	0.92	0.9		1720	0.83	0.826
1718	0.88	0.892		1730	0.83	0.812
1728	0.87	0.896		1740	0.77	0.796
1732	0.9	0.902		1750	0.8	0.794
1734	0.91	0.908		1760	0.75	0.8
1737	0.95	0.918		1770	0.82	0.814
1742	0.91	0.924		1780	0.86	0.832
1745	0.92	0.918		1790	0.84	0.848
1746	0.93	0.91		1800	0.89	0.858
1766	0.88	0.912		1810	0.83	0.85
1775	0.91	0.904		1820	0.87	0.856
1781	0.92	0.902		1830	0.82	0.832
1788	0.88	0.91		1840	0.87	0.832
1789	0.92	0.906		1850	0.77	0.83
1798	0.92	0.9		1860	0.83	0.826
1805	0.89	0.904		1870	0.86	0.808
1826	0.89	0.896		1880	0.8	0.816
1830	0.9	0.898		1890	0.78	0.826
1840	0.88	0.906		1900	0.81	0.808
1844	0.93	0.92		1910	0.88	0.814
1853	0.93	0.926		1920	0.77	0.822
1866	0.96	0.928		1930	0.83	0.824
1869	0.93	0.924		1940	0.82	0.8
1875	0.89	0.918		1950	0.82	0.82
1877	0.91	0.902		1960	0.76	0.804
1911	0.9	0.894		1970	0.87	0.802
1917	0.88	0.892		1980	0.75	0.8
1934	0.89	0.9		1990	0.81	0.822
1944	0.88	0.904		2000	0.81	0.812
1947	0.95	0.912		2010	0.87	0.83
1949	0.92	0.922		2020	0.82	0.83
1967	0.92	0.928		2030	0.84	0.836
1981	0.94	0.916		2040	0.81	0.82
1983	0.91	0.91		2050	0.84	0.798
2001	0.89	0.91		2060	0.79	0.804
2005	0.89	0.9		2070	0.71	0.812
2013	0.92	0.896		2080	0.87	0.806
2030	0.89	0.894		2090	0.85	0.808
2036	0.89	0.894		2100	0.81	0.828
2060	0.88	0.898		2110	0.8	0.83
2073	0.89	0.9		2120	0.81	0.812
2076	0.94	0.894		2130	0.88	0.806
2077	0.9	0.892		2140	0.76	0.824
2079	0.86	0.894		2150	0.78	0.818
2081	0.87	0.888		2160	0.89	0.806
2085	0.9	0.878		2170	0.78	0.824
2089	0.91	0.896		2180	0.82	0.82
2096	0.85	0.902		2190	0.85	0.808
2111	0.95	0.914		2200	0.76	0.828
2145	0.9	0.922		2210	0.83	0.84
2149	0.96	0.932		2220	0.88	0.834
2156	0.95	0.926		2230	0.88	0.856
2165	0.9	0.93		2240	0.82	0.842
2177	0.92	0.92		2250	0.87	0.83
2187	0.92	0.912		2260	0.76	0.822
2189	0.91	0.908		2270	0.82	0.808
2191	0.91	0.9		2280	0.84	0.792
2196	0.88	0.896		2290	0.75	0.792
2199	0.88	0.898		2300	0.79	0.778
2207	0.9	0.894		2310	0.76	0.764
2211	0.92	0.906		2320	0.75	0.794
2231	0.89	0.914		2330	0.77	0.8
2236	0.94	0.918		2340	0.9	0.818
2237	0.92	0.92		2350	0.82	0.844
2239	0.92	0.92		2360	0.85	0.846
2242	0.93	0.906		2370	0.88	0.832
2246	0.89	0.896		2380	0.78	0.834
2247	0.87	0.902		2390	0.83	0.842
2254	0.87	0.896		2400	0.83	0.836
2257	0.95	0.906		2410	0.89	0.848
2262	0.9	0.916		2420	0.85	0.842
2281	0.94	0.928		2430	0.84	0.844
2291	0.92	0.916		2440	0.8	0.846
2297	0.93	0.906		2450	0.84	0.854
2303	0.89	0.904		2460	0.9	0.85
2307	0.85	0.904		2470	0.89	0.858
2319	0.93	0.892		2480	0.82	0.868
2320	0.92	0.902		2490	0.84	0.87
2345	0.87	0.916		2500	0.89	0.866
2354	0.94	0.914		2510	0.91	0.876
2389	0.92	0.924		2520	0.87	0.876
2390	0.92	0.938		2530	0.87	0.874
2392	0.97	0.928		2540	0.84	0.86
2436	0.94	0.91		2550	0.88	0.852
2444	0.89	0.912		2560	0.84	0.85
2451	0.83	0.906		2570	0.83	0.852
2453	0.93	0.906		2580	0.86	0.834
2455	0.94	0.924		2590	0.85	0.842
2460	0.94	0.94		2600	0.79	0.848
2485	0.98	0.936		2610	0.88	0.832
2486	0.91	0.93		2620	0.86	0.832
2496	0.91	0.928		2630	0.78	0.846
2498	0.91	0.908		2640	0.85	0.83
2503	0.93	0.9		2650	0.86	0.834
2517	0.88	0.902		2660	0.8	0.854
2523	0.87	0.91		2670	0.88	0.85
2532	0.92	0.906		2680	0.88	0.858
2547	0.95	0.924		2690	0.83	0.872
2551	0.91	0.938		2700	0.9	0.852
2553	0.97	0.938		2710	0.87	0.844
2578	0.94	0.93		2720	0.78	0.842
2590	0.92	0.932		2730	0.84	0.848
2600	0.91	0.916		2740	0.82	0.844
2606	0.92	0.916		2750	0.93	0.854
2623	0.89	0.916		2760	0.85	0.858
2629	0.94	0.924		2770	0.83	0.864
2630	0.92	0.922		2780	0.86	0.854
2644	0.95	0.926		2790	0.85	0.878
2650	0.91	0.92		2800	0.88	0.882
2655	0.91	0.922		2810	0.97	0.882
2678	0.91	0.918		2820	0.85	0.886
2685	0.93	0.924		2830	0.86	0.878
2690	0.93	0.922		2840	0.87	0.842
2703	0.94	0.924		2850	0.84	0.842
2710	0.9	0.912		2860	0.79	0.846
2725	0.92	0.904		2870	0.85	0.832
2737	0.87	0.896		2880	0.88	0.834
2740	0.89	0.898		2890	0.8	0.848
2754	0.9	0.9		2900	0.85	0.852
2789	0.91	0.906		2910	0.86	0.852
2790	0.93	0.916		2920	0.87	0.874
2791	0.9	0.924		2930	0.88	0.876
2809	0.94	0.92		2940	0.91	0.87
2824	0.94	0.914		2950	0.86	0.866
2872	0.89	0.928		2960	0.83	0.852
2881	0.9	0.928		2970	0.85	0.842
2890	0.97	0.932		2980	0.81	0.85
2896	0.94	0.928		2990	0.86	0.86
2917	0.96	0.94		3000	0.9	0.872
2919	0.87	0.922		3010	0.88	0.878
2920	0.96	0.92		3020	0.91	0.874
2967	0.88	0.92		3030	0.84	0.864
2975	0.93	0.94		3040	0.84	0.862
2998	0.96	0.928		3050	0.85	0.852
3007	0.97	0.932		3060	0.87	0.842
3011	0.9	0.928		3070	0.86	0.832
3015	0.9	0.92		3080	0.79	0.832
3027	0.91	0.914		3090	0.79	0.832
3030	0.92	0.916		3100	0.85	0.84
3038	0.94	0.922		3110	0.87	0.84
3041	0.91	0.928		3120	0.9	0.858
3065	0.93	0.93		3130	0.79	0.85
3069	0.94	0.928		3140	0.88	0.83
3071	0.93	0.922		3150	0.81	0.812
3099	0.93	0.918		3160	0.77	0.814
3122	0.88	0.892		3170	0.81	0.792
3137	0.91	0.888		3180	0.8	0.802
3145	0.81	0.874		3190	0.77	0.818
3150	0.91	0.868		3200	0.86	0.83
3155	0.86	0.856		3210	0.85	0.848
3161	0.85	0.86		3220	0.87	0.868
3177	0.85	0.858		3230	0.89	0.858
3195	0.83	0.862		3240	0.87	0.846
3196	0.9	0.884		3250	0.81	0.844
3203	0.88	0.9		3260	0.79	0.842
3206	0.96	0.924		3270	0.86	0.842
3230	0.93	0.928		3280	0.88	0.86
3233	0.95	0.932		3290	0.87	0.848
3240	0.92	0.92		3300	0.9	0.846
3243	0.9	0.908		3310	0.73	0.838
3244	0.9	0.904		3320	0.85	0.844
3246	0.87	0.912		3330	0.84	0.826
3247	0.93	0.914		3340	0.9	0.848
3272	0.96	0.92		3350	0.81	0.836
3281	0.91	0.932		3360	0.84	0.842
3305	0.93	0.936		3370	0.79	0.83
3313	0.93	0.926		3380	0.87	0.838
3327	0.95	0.938		3390	0.84	0.844
3328	0.91	0.934		3400	0.85	0.862
3345	0.97	0.93		3410	0.87	0.852
3374	0.91	0.92		3420	0.88	0.854
3376	0.91	0.93		3430	0.82	0.838
3386	0.9	0.92		3440	0.85	0.842
3403	0.96	0.92		3450	0.77	0.832
3408	0.92	0.928		3460	0.89	0.848
3430	0.91	0.928		3470	0.83	0.836
3438	0.95	0.908		3480	0.9	0.858
3449	0.9	0.918		3490	0.79	0.854
3451	0.86	0.93		3500	0.88	0.852
3458	0.97	0.928		3510	0.87	0.834
3464	0.97	0.938		3520	0.82	0.848
3471	0.94	0.956		3530	0.81	0.842
3477	0.95	0.948		3540	0.86	0.842
3480	0.95	0.936		3550	0.85	0.854
3497	0.93	0.928		3560	0.87	0.872
3509	0.91	0.932		3570	0.88	0.864
3512	0.9	0.928		3580	0.9	0.854
3519	0.97	0.934		3590	0.82	0.86
3535	0.93	0.926		3600	0.8	0.852
3537	0.96	0.936		3610	0.9	0.842
3543	0.87	0.93		3620	0.84	0.84
3547	0.95	0.928		3630	0.85	0.854
3563	0.94	0.92		3640	0.81	0.844
3580	0.92	0.92		3650	0.87	0.85
3600	0.92	0.916		3660	0.85	0.852
3618	0.87	0.906		3670	0.87	0.854
3620	0.93	0.908		3680	0.86	0.854
3622	0.89	0.908		3690	0.82	0.854
3625	0.93	0.922		3700	0.87	0.842
3628	0.92	0.926		3710	0.85	0.844
3645	0.94	0.932		3720	0.81	0.86
3656	0.95	0.934		3730	0.87	0.858
3670	0.92	0.934		3740	0.9	0.844
3700	0.94	0.934		3750	0.86	0.85
3702	0.92	0.924		3760	0.78	0.84
3726	0.94	0.922		3770	0.84	0.816
3730	0.9	0.914		3780	0.82	0.792
3732	0.91	0.916		3790	0.78	0.804
3738	0.9	0.9		3800	0.74	0.798
3741	0.93	0.892		3810	0.84	0.792
3743	0.86	0.88		3820	0.81	0.8
3752	0.86	0.844		3830	0.79	0.816
3759	0.85	0.842		3840	0.82	0.822
3772	0.72	0.83		3850	0.82	0.828
3780	0.92	0.836		3860	0.87	0.836
3793	0.8	0.83		3870	0.84	0.842
3795	0.89	0.864		3880	0.83	0.848
3798	0.82	0.854		3890	0.85	0.854
3814	0.89	0.874		3900	0.85	0.87
3819	0.87	0.884		3910	0.9	0.86
3821	0.9	0.896		3920	0.92	0.858
3831	0.94	0.906		3930	0.78	0.852
3835	0.88	0.906		3940	0.84	0.842
3864	0.94	0.914		3950	0.82	0.832
3869	0.87	0.908		3960	0.85	0.84
3876	0.94	0.918		3970	0.87	0.846
3920	0.91	0.92		3980	0.82	0.854
3928	0.93	0.924		3990	0.87	0.85
3935	0.95	0.928		4000	0.86	0.844
3939	0.89	0.932		4010	0.83	0.848
3950	0.96	0.926		4020	0.84	0.832
3956	0.93	0.928		4030	0.84	0.82
3962	0.9	0.938		4040	0.79	0.826
3984	0.96	0.928		4050	0.8	0.822
3995	0.94	0.928		4060	0.86	0.822
4000	0.91	0.932		4070	0.82	0.834
4009	0.93	0.926		4080	0.84	0.842
4010	0.92	0.92		4090	0.85	0.848
4022	0.93	0.922		4100	0.84	0.852
4033	0.91	0.926		4110	0.89	0.86
4036	0.92	0.926		4120	0.84	0.864
4046	0.95	0.924		4130	0.88	0.864
4093	0.92	0.928		4140	0.87	0.858
4098	0.92	0.93		4150	0.84	0.858
4099	0.93	0.934		4160	0.86	0.85
4109	0.93	0.934		4170	0.84	0.844
4182	0.97	0.936		4180	0.84	0.844
4193	0.92	0.92		4190	0.84	0.834
4194	0.93	0.906		4200	0.84	0.826
4196	0.85	0.894		4210	0.81	0.814
4198	0.86	0.89		4220	0.8	0.81
4201	0.91	0.886		4230	0.78	0.81
4202	0.9	0.904		4240	0.82	0.812
4227	0.91	0.912		4250	0.84	0.82
4232	0.94	0.922		4260	0.82	0.84
4235	0.9	0.914		4270	0.84	0.854
4243	0.96	0.916		4280	0.88	0.862
4254	0.86	0.914		4290	0.89	0.878
4263	0.92	0.918		4300	0.88	0.886
4266	0.93	0.92		4310	0.9	0.872
4267	0.92	0.93		4320	0.88	0.848
4282	0.97	0.93		4330	0.81	0.856
4298	0.91	0.934		4340	0.77	0.842
4304	0.92	0.944		4350	0.92	0.838
4308	0.95	0.934		4360	0.83	0.84
4317	0.97	0.936		4370	0.86	0.848
4319	0.92	0.94		4380	0.82	0.842
4328	0.92	0.93		4390	0.81	0.85
4332	0.94	0.912		4400	0.89	0.858
4343	0.9	0.916		4410	0.87	0.87
4369	0.88	0.914		4420	0.9	0.88
4378	0.94	0.912		4430	0.88	0.866
4393	0.91	0.92		4440	0.86	0.858
4400	0.93	0.934		4450	0.82	0.844
4406	0.94	0.936		4460	0.83	0.844
4410	0.95	0.936		4470	0.83	0.846
4411	0.95	0.938		4480	0.88	0.864
4430	0.91	0.932		4490	0.87	0.856
4433	0.94	0.924		4500	0.91	0.846
4469	0.91	0.92		4510	0.79	0.842
4475	0.91	0.922		4520	0.78	0.838
4490	0.93	0.914		4530	0.86	0.826
4492	0.92	0.912		4540	0.85	0.832
4509	0.9	0.914		4550	0.85	0.836
4510	0.9	0.916		4560	0.82	0.834
4529	0.92	0.914		4570	0.8	0.834
4530	0.94	0.918		4580	0.85	0.836
4533	0.91	0.914		4590	0.85	0.826
4542	0.92	0.918		4600	0.86	0.834
4553	0.88	0.924		4610	0.77	0.832
4578	0.94	0.92		4620	0.84	0.826
4581	0.97	0.92		4630	0.84	0.83
4592	0.89	0.936		4640	0.82	0.846
4595	0.92	0.944		4650	0.88	0.848
4597	0.96	0.928		4660	0.85	0.866
4599	0.98	0.938		4670	0.85	0.868
4611	0.89	0.936		4680	0.93	0.866
4628	0.94	0.928		4690	0.83	0.872
4649	0.91	0.912		4700	0.87	0.868
4656	0.92	0.916		4710	0.88	0.858
4664	0.9	0.92		4720	0.83	0.87
4668	0.91	0.926		4730	0.88	0.866
4675	0.96	0.92		4740	0.89	0.864
4676	0.94	0.922		4750	0.85	0.874
4677	0.89	0.922		4760	0.87	0.872
4687	0.91	0.92		4770	0.88	0.87
4713	0.91	0.918		4780	0.87	0.886
4718	0.95	0.926		4790	0.88	0.882
4734	0.93	0.932		4800	0.93	0.868
4745	0.93	0.93		4810	0.85	0.868
4749	0.94	0.934		4820	0.81	0.856
4750	0.9	0.936		4830	0.87	0.83
4758	0.97	0.93		4840	0.82	0.82
4764	0.94	0.924		4850	0.8	0.82
4767	0.9	0.926		4860	0.8	0.824
4776	0.91	0.928		4870	0.81	0.836
4780	0.91	0.936		4880	0.89	0.846
4787	0.98	0.946		4890	0.88	0.852
4788	0.98	0.958		4900	0.85	0.87
4794	0.95	0.96		4910	0.83	0.858
4800	0.97	0.95		4920	0.9	0.852
4802	0.92	0.946		4930	0.83	0.856
4805	0.93	0.948		4940	0.85	0.866
4840	0.96	0.944		4950	0.87	0.846
4852	0.96	0.942		4960	0.88	0.852
4871	0.95	0.944		4970	0.8	0.848
4873	0.91	0.948		4980	0.86	0.842
4894	0.94	0.938		4990	0.83	0.832
4914	0.98	0.94		5000	0.84	0.848
4938	0.91	0.946		5010	0.83	0.84
4941	0.96	0.94		5020	0.88	0.844
4954	0.94	0.936		5030	0.82	0.848
4962	0.91	0.93		5040	0.85	0.858
4971	0.96	0.926		5050	0.86	0.86
4974	0.88	0.92		5060	0.88	0.874
4976	0.94	0.92		5070	0.89	0.89
4977	0.91	0.918		5080	0.89	0.884
5021	0.91	0.936		5090	0.93	0.888
5027	0.95	0.936		5100	0.83	0.886
5030	0.97	0.95		5110	0.9	0.874
5037	0.94	0.96		5120	0.88	0.864
5050	0.98	0.96		5130	0.83	0.872
5052	0.96	0.96		5140	0.88	0.87
5053	0.95	0.958		5150	0.87	0.862
5060	0.97	0.95		5160	0.89	0.874
5078	0.93	0.954		5170	0.84	0.864
5101	0.94	0.96		5180	0.89	0.858
5106	0.98	0.952		5190	0.83	0.866
5126	0.98	0.96		5200	0.84	0.882
5128	0.93	0.956		5210	0.93	0.882
5134	0.97	0.952		5220	0.92	0.89
5160	0.92	0.944		5230	0.89	0.896
5165	0.96	0.948		5240	0.87	0.888
5182	0.94	0.948		5250	0.87	0.866
5200	0.95	0.948		5260	0.89	0.852
5208	0.97	0.944		5270	0.81	0.842
5231	0.92	0.946		5280	0.82	0.846
5235	0.94	0.944		5290	0.82	0.84
5239	0.95	0.932		5300	0.89	0.856
5240	0.94	0.938		5310	0.86	0.86
5266	0.91	0.936		5320	0.89	0.864
5289	0.95	0.93		5330	0.84	0.858
5318	0.93	0.93		5340	0.84	0.86
5329	0.92	0.938		5350	0.86	0.852
5345	0.94	0.936		5360	0.87	0.862
5359	0.95	0.928		5370	0.85	0.862
5360	0.94	0.932		5380	0.89	0.874
5380	0.89	0.924		5390	0.84	0.868
5404	0.94	0.924		5400	0.92	0.876
5420	0.9	0.93		5410	0.84	0.864
5439	0.95	0.942		5420	0.89	0.854
5442	0.97	0.946		5430	0.83	0.848
5447	0.95	0.954		5440	0.79	0.85
5484	0.96	0.952		5450	0.89	0.846
5491	0.94	0.954		5460	0.85	0.856
5495	0.94	0.954		5470	0.87	0.874
5501	0.98	0.956		5480	0.88	0.872
5507	0.95	0.96		5490	0.88	0.88
5512	0.97	0.964		5500	0.88	0.888
5515	0.96	0.962		5510	0.89	0.89
5517	0.96	0.972		5520	0.91	0.884
5541	0.97	0.964		5530	0.89	0.884
5549	1	0.964		5540	0.85	0.864
5566	0.93	0.96		5550	0.88	0.848
5571	0.96	0.954		5560	0.79	0.842
5573	0.94	0.942		5570	0.83	0.838
5585	0.94	0.946		5580	0.86	0.838
5587	0.94	0.942		5590	0.83	0.856
5593	0.95	0.944		5600	0.88	0.858
5605	0.94	0.944		5610	0.88	0.854
5610	0.95	0.94		5620	0.84	0.864
5620	0.94	0.936		5630	0.84	0.856
5630	0.92	0.93		5640	0.88	0.838
5658	0.93	0.932		5650	0.84	0.836
5660	0.91	0.934		5660	0.79	0.85
5664	0.96	0.942		5670	0.83	0.836
5679	0.95	0.946		5680	0.91	0.84
5720	0.96	0.962		5690	0.81	0.852
5723	0.95	0.956		5700	0.86	0.85
5741	0.99	0.96		5710	0.85	0.846
5759	0.93	0.95		5720	0.82	0.866
5776	0.97	0.946		5730	0.89	0.876
5779	0.91	0.942		5740	0.91	0.882
5784	0.93	0.948		5750	0.91	0.89
5789	0.97	0.94		5760	0.88	0.876
5807	0.96	0.952		5770	0.86	0.87
5808	0.93	0.948		5780	0.82	0.876
5825	0.97	0.942		5790	0.88	0.852
5828	0.91	0.936		5800	0.94	0.852
5835	0.94	0.938		5810	0.76	0.868
5862	0.93	0.932		5820	0.86	0.87
5864	0.94	0.94		5830	0.9	0.854
5871	0.94	0.944		5840	0.89	0.864
5889	0.95	0.946		5850	0.86	0.866
5898	0.96	0.942		5860	0.81	0.86
5907	0.94	0.94		5870	0.87	0.842
5917	0.92	0.936		5880	0.87	0.85
5928	0.93	0.934		5890	0.8	0.858
5932	0.93	0.938		5900	0.9	0.862
5933	0.95	0.944		5910	0.85	0.852
5952	0.96	0.95		5920	0.89	0.858
5957	0.95	0.956		5930	0.82	0.856
5959	0.96	0.958		5940	0.83	0.856
5963	0.96	0.956		5950	0.89	0.84
5972	0.96	0.948		5960	0.85	0.846
5990	0.95	0.938		5970	0.81	0.864
6010	0.91	0.938		5980	0.85	0.86
6015	0.91	0.932		5990	0.92	0.872
6024	0.96	0.936		6000	0.87	0.886
6030	0.93	0.944		6010	0.91	0.884
6031	0.97	0.954		6020	0.88	0.88
6035	0.95	0.95		6030	0.84	0.888
6038	0.96	0.952		6040	0.9	0.878
6060	0.94	0.952		6050	0.91	0.876
6078	0.94	0.956		6060	0.86	0.894
6082	0.97	0.946		6070	0.87	0.9
6087	0.97	0.954		6080	0.93	0.888
6103	0.91	0.954		6090	0.93	0.89
6105	0.98	0.948		6100	0.85	0.888
6115	0.94	0.95		6110	0.87	0.88
6121	0.94	0.958		6120	0.86	0.866
6123	0.98	0.956		6130	0.89	0.87
6129	0.95	0.962		6140	0.86	0.874
6131	0.97	0.962		6150	0.87	0.872
6133	0.97	0.942		6160	0.89	0.876
6145	0.94	0.934		6170	0.85	0.872
6147	0.88	0.928		6180	0.91	0.886
6149	0.91	0.924		6190	0.84	0.88
6172	0.94	0.928		6200	0.94	0.894
6181	0.95	0.94		6210	0.86	0.89
6184	0.96	0.944		6220	0.92	0.898
6200	0.94	0.948		6230	0.89	0.884
6211	0.93	0.944		6240	0.88	0.896
6213	0.96	0.944		6250	0.87	0.884
6219	0.93	0.948		6260	0.92	0.884
6232	0.96	0.952		6270	0.86	0.868
6237	0.96	0.96		6280	0.89	0.878
6244	0.95	0.968		6290	0.8	0.872
6250	1	0.97		6300	0.92	0.868
6263	0.97	0.958		6310	0.89	0.856
6289	0.97	0.958		6320	0.84	0.876
6312	0.9	0.952		6330	0.83	0.864
6316	0.95	0.936		6340	0.9	0.848
6317	0.97	0.932		6350	0.86	0.852
6324	0.89	0.936		6360	0.81	0.858
6341	0.95	0.936		6370	0.86	0.844
6352	0.92	0.928		6380	0.86	0.858
6363	0.95	0.946		6390	0.83	0.864
6370	0.93	0.942		6400	0.93	0.864
6376	0.98	0.942		6410	0.84	0.852
6400	0.93	0.946		6420	0.86	0.876
6455	0.92	0.956		6430	0.8	0.862
6459	0.97	0.95		6440	0.95	0.866
6472	0.98	0.96		6450	0.86	0.87
6487	0.95	0.97		6460	0.86	0.886
6495	0.98	0.97		6470	0.88	0.866
6496	0.97	0.956		6480	0.88	0.862
6500	0.97	0.956		6490	0.85	0.858
6510	0.91	0.948		6500	0.84	0.862
6520	0.95	0.952		6510	0.84	0.848
6521	0.94	0.952		6520	0.9	0.858
6522	0.99	0.964		6530	0.81	0.868
6530	0.97	0.962		6540	0.9	0.872
6550	0.97	0.962		6550	0.89	0.866
6574	0.94	0.956		6560	0.86	0.872
6581	0.94	0.95		6570	0.87	0.86
6584	0.96	0.944		6580	0.84	0.854
6594	0.94	0.952		6590	0.84	0.862
6603	0.94	0.958		6600	0.86	0.876
6606	0.98	0.962		6610	0.9	0.878
6616	0.97	0.966		6620	0.94	0.882
6621	0.98	0.972		6630	0.85	0.886
6657	0.96	0.972		6640	0.86	0.89
6666	0.97	0.964		6650	0.88	0.888
6668	0.98	0.962		6660	0.92	0.89
6672	0.93	0.97		6670	0.93	0.898
6678	0.97	0.966		6680	0.86	0.894
6681	1	0.966		6690	0.9	0.89
6688	0.95	0.968		6700	0.86	0.874
6696	0.98	0.958		6710	0.9	0.862
6699	0.94	0.944		6720	0.85	0.864
6707	0.92	0.942		6730	0.8	0.862
6711	0.93	0.934		6740	0.91	0.852
6715	0.94	0.932		6750	0.85	0.856
6738	0.94	0.944		6760	0.85	0.87
6742	0.93	0.938		6770	0.87	0.862
6749	0.98	0.936		6780	0.87	0.858
6753	0.9	0.938		6790	0.87	0.848
6764	0.93	0.94		6800	0.83	0.854
6776	0.95	0.928		6810	0.8	0.84
6792	0.94	0.944		6820	0.9	0.846
6817	0.92	0.952		6830	0.8	0.844
6832	0.98	0.944		6840	0.9	0.85
6846	0.97	0.94		6850	0.82	0.832
6854	0.91	0.924		6860	0.83	0.842
6862	0.92	0.912		6870	0.81	0.83
6868	0.84	0.892		6880	0.85	0.846
6869	0.92	0.882		6890	0.84	0.852
6895	0.87	0.884		6900	0.9	0.868
6909	0.86	0.902		6910	0.86	0.864
6934	0.93	0.91		6920	0.89	0.87
6951	0.93	0.924		6930	0.83	0.878
6963	0.96	0.932		6940	0.87	0.878
6966	0.94	0.938		6950	0.94	0.87
6972	0.9	0.918		6960	0.86	0.886
6990	0.96	0.908		6970	0.85	0.874
6992	0.83	0.904		6980	0.91	0.854
7010	0.91	0.906		6990	0.81	0.86
7014	0.92	0.9		7000	0.84	0.852
7035	0.91	0.92		7010	0.89	0.84
7039	0.93	0.92		7020	0.81	0.836
7046	0.93	0.922		7030	0.85	0.838
7059	0.91	0.932		7040	0.79	0.82
7065	0.93	0.942		7050	0.85	0.83
7079	0.96	0.934		7060	0.8	0.82
7091	0.98	0.946		7070	0.86	0.836
7106	0.89	0.944		7080	0.8	0.846
7114	0.97	0.938		7090	0.87	0.856
7115	0.92	0.936		7100	0.9	0.856
7137	0.93	0.95		7110	0.85	0.868
7141	0.97	0.948		7120	0.86	0.866
7155	0.96	0.954		7130	0.86	0.856
7167	0.96	0.958		7140	0.86	0.86
7168	0.95	0.962		7150	0.85	0.868
7175	0.95	0.964		7160	0.87	0.86
7189	0.99	0.966		7170	0.9	0.876
7195	0.97	0.972		7180	0.82	0.874
7202	0.97	0.974		7190	0.94	0.874
7204	0.98	0.968		7200	0.84	0.876
7213	0.96	0.968		7210	0.87	0.888
7215	0.96	0.974		7220	0.91	0.872
7216	0.97	0.968		7230	0.88	0.882
7235	1	0.962		7240	0.86	0.874
7238	0.95	0.966		7250	0.89	0.872
7247	0.93	0.964		7260	0.83	0.876
7260	0.98	0.962		7270	0.9	0.872
7284	0.96	0.966		7280	0.9	0.87
7300	0.99	0.974		7290	0.84	0.876
7311	0.97	0.964		7300	0.88	0.876
7329	0.97	0.966		7310	0.86	0.864
7339	0.93	0.958		7320	0.9	0.88
7340	0.97	0.952		7330	0.84	0.876
7346	0.95	0.942		7340	0.92	0.884
7353	0.94	0.946		7350	0.86	0.882
7357	0.92	0.946		7360	0.9	0.894
7358	0.95	0.95		7370	0.89	0.886
7359	0.97	0.956		7380	0.9	0.898
7381	0.97	0.96		7390	0.88	0.892
7382	0.97	0.962		7400	0.92	0.888
7386	0.94	0.952		7410	0.87	0.898
7388	0.96	0.948		7420	0.87	0.906
7397	0.92	0.95		7430	0.95	0.898
7401	0.95	0.954		7440	0.92	0.898
7430	0.98	0.948		7450	0.88	0.9
7431	0.96	0.956		7460	0.87	0.876
7440	0.93	0.962		7470	0.88	0.874
7443	0.96	0.952		7480	0.83	0.874
7450	0.98	0.958		7490	0.91	0.874
7460	0.93	0.958		7500	0.88	0.874
7461	0.99	0.96		7510	0.87	0.876
7463	0.93	0.952		7520	0.88	0.864
7468	0.97	0.96		7530	0.84	0.858
7474	0.94	0.954		7540	0.85	0.858
7478	0.97	0.964		7550	0.85	0.86
7480	0.96	0.962		7560	0.87	0.86
7496	0.98	0.97		7570	0.89	0.858
7502	0.96	0.972		7580	0.84	0.858
7503	0.98	0.974		7590	0.84	0.862
7511	0.98	0.974		7600	0.85	0.858
7530	0.97	0.972		7610	0.89	0.866
7547	0.98	0.966		7620	0.87	0.886
7573	0.95	0.96		7630	0.88	0.898
7596	0.95	0.96		7640	0.94	0.904
7609	0.95	0.952		7650	0.91	0.912
7612	0.97	0.954		7660	0.92	0.914
7643	0.94	0.958		7670	0.91	0.9
7644	0.96	0.958		7680	0.89	0.902
7660	0.97	0.95		7690	0.87	0.89
7661	0.95	0.95		7700	0.92	0.886
7671	0.93	0.954		7710	0.86	0.89
7674	0.94	0.96		7720	0.89	0.886
7676	0.98	0.962		7730	0.91	0.886
7687	1	0.97		7740	0.85	0.886
7693	0.96	0.976		7750	0.92	0.896
7696	0.97	0.976		7760	0.86	0.888
7700	0.97	0.972		7770	0.94	0.904
7718	0.98	0.972		7780	0.87	0.9
7719	0.98	0.964		7790	0.93	0.9
7723	0.96	0.966		7800	0.9	0.878
7726	0.93	0.96		7810	0.86	0.882
7728	0.98	0.96		7820	0.83	0.866
7742	0.95	0.966		7830	0.89	0.866
7746	0.98	0.97		7840	0.85	0.866
7757	0.99	0.966		7850	0.9	0.862
7760	0.95	0.97		7860	0.86	0.858
7780	0.96	0.966		7870	0.81	0.874
7788	0.97	0.96		7880	0.87	0.87
7798	0.96	0.954		7890	0.93	0.87
7799	0.96	0.958		7900	0.88	0.88
7810	0.92	0.954		7910	0.86	0.876
7833	0.98	0.96		7920	0.86	0.868
7838	0.95	0.956		7930	0.85	0.876
7855	0.99	0.964		7940	0.89	0.878
7899	0.94	0.96		7950	0.92	0.882
7900	0.96	0.966		7960	0.87	0.882
7904	0.96	0.958		7970	0.88	0.88
7908	0.98	0.96		7980	0.85	0.878
7926	0.95	0.96		7990	0.88	0.88
7932	0.95	0.96		8000	0.91	0.88
7975	0.96	0.958		8010	0.88	0.89
7983	0.96	0.956		8020	0.88	0.894
7991	0.97	0.962		8030	0.9	0.886
7992	0.94	0.966		8040	0.9	0.882
8009	0.98	0.958		8050	0.87	0.89
8022	0.98	0.962		8060	0.86	0.894
8026	0.92	0.954		8070	0.92	0.89
8037	0.99	0.952		8080	0.92	0.902
8049	0.9	0.952		8090	0.88	0.912
8052	0.97	0.962		8100	0.93	0.87
8054	0.98	0.954		8110	0.91	0.86
8058	0.97	0.96		8120	0.71	0.848
8066	0.95	0.96		8130	0.87	0.846
8126	0.93	0.952		8140	0.82	0.832
8132	0.97	0.942		8150	0.92	0.868
8133	0.94	0.942		8160	0.84	0.858
8150	0.92	0.942		8170	0.89	0.86
8157	0.95	0.942		8180	0.82	0.838
8180	0.93	0.946		8190	0.83	0.838
8184	0.97	0.948		8200	0.81	0.83
8195	0.96	0.946		8210	0.84	0.834
8198	0.93	0.952		8220	0.85	0.84
8215	0.94	0.928		8230	0.84	0.85
8221	0.96	0.92		8240	0.86	0.858
8234	0.85	0.916		8250	0.86	0.864
8254	0.92	0.92		8260	0.88	0.868
8263	0.91	0.924		8270	0.88	0.864
8279	0.96	0.944		8280	0.86	0.872
8281	0.98	0.954		8290	0.84	0.87
8290	0.95	0.97		8300	0.9	0.872
8299	0.97	0.964		8310	0.87	0.862
8307	0.99	0.956		8320	0.89	0.876
8327	0.93	0.962		8330	0.81	0.866
8329	0.94	0.96		8340	0.91	0.88
8332	0.98	0.954		8350	0.85	0.878
8334	0.96	0.964		8360	0.94	0.9
8340	0.96	0.968		8370	0.88	0.904
8352	0.98	0.964		8380	0.92	0.92
8353	0.96	0.966		8390	0.93	0.908
8360	0.96	0.97		8400	0.93	0.912
8363	0.97	0.964		8410	0.88	0.912
8368	0.98	0.966		8420	0.9	0.904
8375	0.95	0.964		8430	0.92	0.888
8377	0.97	0.962		8440	0.89	0.886
8428	0.95	0.956		8450	0.85	0.882
8439	0.96	0.96		8460	0.87	0.868
8442	0.95	0.958		8470	0.88	0.864
8447	0.97	0.958		8480	0.85	0.87
8463	0.96	0.962		8490	0.87	0.868
8467	0.95	0.966		8500	0.88	0.862
8468	0.98	0.96		8510	0.86	0.868
8470	0.97	0.956		8520	0.85	0.87
8480	0.94	0.954		8530	0.88	0.87
8484	0.94	0.95		8540	0.88	0.866
8488	0.94	0.948		8550	0.88	0.88
8497	0.96	0.956		8560	0.84	0.868
8498	0.96	0.958		8570	0.92	0.862
8503	0.98	0.964		8580	0.82	0.862
8507	0.95	0.95		8590	0.85	0.872
8508	0.97	0.95		8600	0.88	0.856
8523	0.89	0.942		8610	0.89	0.874
8554	0.96	0.944		8620	0.84	0.884
8566	0.94	0.942		8630	0.91	0.894
8573	0.96	0.96		8650	0.9	0.894
8578	0.96	0.96		8660	0.93	0.9
8592	0.98	0.962		8670	0.89	0.888
8601	0.96	0.958		8680	0.87	0.89
8616	0.95	0.964		8690	0.85	0.886
8627	0.94	0.962		8700	0.91	0.894
8634	0.99	0.96		8710	0.91	0.902
8635	0.97	0.966		8720	0.93	0.908
8644	0.95	0.968		8730	0.91	0.908
8682	0.98	0.964		8740	0.88	0.91
8685	0.95	0.964		8750	0.91	0.908
8687	0.97	0.974		8760	0.92	0.89
8690	0.97	0.968		8770	0.92	0.89
8691	1	0.966		8780	0.82	0.892
8695	0.95	0.962		8790	0.88	0.87
8727	0.94	0.962		8800	0.92	0.856
8741	0.95	0.96		8810	0.81	0.862
8768	0.97	0.95		8820	0.85	0.852
8774	0.99	0.96		8830	0.85	0.844
8778	0.9	0.962		8840	0.83	0.852
8796	0.99	0.96		8850	0.88	0.858
8801	0.96	0.958		8860	0.85	0.866
8816	0.96	0.968		8870	0.88	0.868
8819	0.98	0.966		8880	0.89	0.878
8822	0.95	0.966		8890	0.84	0.886
8843	0.98	0.972		8900	0.93	0.878
8854	0.96	0.966		8910	0.89	0.876
8867	0.99	0.974		8920	0.84	0.894
8868	0.95	0.964		8930	0.88	0.894
8878	0.99	0.96		8940	0.93	0.898
8881	0.93	0.96		8950	0.93	0.916
8885	0.94	0.958		8960	0.91	0.92
8902	0.99	0.956		8970	0.93	0.906
8904	0.94	0.96		8980	0.9	0.882
8907	0.98	0.958		8990	0.86	0.872
8928	0.95	0.952		9000	0.81	0.866
8930	0.93	0.958		9010	0.86	0.844
8935	0.96	0.95		9020	0.9	0.85
8946	0.97	0.956		9030	0.79	0.866
8954	0.94	0.952		9040	0.89	0.858
8958	0.98	0.954		9050	0.89	0.852
8975	0.91	0.958		9060	0.82	0.876
8981	0.97	0.966		9070	0.87	0.872
8991	0.99	0.962		9080	0.91	0.87
8993	0.98	0.958		9090	0.87	0.882
8999	0.96	0.958		9100	0.88	0.882
9004	0.89	0.954		9110	0.88	0.868
9009	0.97	0.958		9120	0.87	0.876
9012	0.97	0.956		9130	0.84	0.87
9027	1	0.968		9140	0.91	0.868
9028	0.95	0.972		9150	0.85	0.854
9055	0.95	0.97		9160	0.87	0.864
9063	0.99	0.956		9170	0.8	0.846
9073	0.96	0.962		9180	0.89	0.842
9084	0.93	0.964		9190	0.82	0.83
9105	0.98	0.958		9200	0.83	0.85
9122	0.96	0.962		9210	0.81	0.842
9123	0.96	0.958		9220	0.9	0.848
9155	0.98	0.944		9230	0.85	0.862
9156	0.91	0.94		9240	0.85	0.862
9162	0.91	0.94		9250	0.9	0.846
9214	0.94	0.93		9260	0.81	0.852
9216	0.96	0.938		9270	0.82	0.866
9223	0.93	0.944		9280	0.88	0.85
9226	0.95	0.934		9290	0.92	0.872
9233	0.94	0.936		9300	0.82	0.864
9260	0.89	0.94		9310	0.92	0.87
9281	0.97	0.942		9320	0.78	0.862
9291	0.95	0.95		9330	0.91	0.864
9307	0.96	0.956		9340	0.88	0.86
9309	0.98	0.96		9350	0.83	0.89
9311	0.92	0.956		9360	0.9	0.884
9316	0.99	0.956		9370	0.93	0.878
9348	0.93	0.96		9380	0.88	0.888
9353	0.96	0.968		9390	0.85	0.888
9364	1	0.96		9400	0.88	0.876
9365	0.96	0.968		9410	0.9	0.874
9366	0.95	0.97		9420	0.87	0.874
9369	0.97	0.962		9430	0.87	0.872
9385	0.97	0.96		9440	0.85	0.866
9412	0.96	0.96		9450	0.87	0.87
9415	0.95	0.956		9460	0.87	0.872
9435	0.95	0.956		9470	0.89	0.884
9441	0.95	0.958		9480	0.88	0.888
9442	0.97	0.96		9490	0.91	0.894
9468	0.97	0.966		9500	0.89	0.892
9475	0.96	0.974		9510	0.9	0.896
9482	0.98	0.976		9520	0.88	0.896
9515	0.99	0.982		9530	0.9	0.888
9518	0.98	0.982		9540	0.91	0.868
9537	1	0.972		9550	0.85	0.868
9538	0.96	0.968		9560	0.8	0.858
9547	0.93	0.958		9570	0.88	0.85
9554	0.97	0.946		9580	0.85	0.862
9557	0.93	0.952		9590	0.87	0.878
9564	0.94	0.962		9600	0.91	0.888
9567	0.99	0.962		9610	0.88	0.892
9586	0.98	0.962		9620	0.93	0.894
9589	0.97	0.968		9630	0.87	0.892
9600	0.93	0.966		9640	0.88	0.902
9611	0.97	0.97		9650	0.9	0.894
9621	0.98	0.972		9660	0.93	0.89
9623	1	0.982		9670	0.89	0.886
9624	0.98	0.984		9680	0.85	0.888
9627	0.98	0.98		9690	0.86	0.888
9651	0.98	0.978		9700	0.91	0.878
9656	0.96	0.97		9710	0.93	0.894
9657	0.99	0.968		9720	0.84	0.912
9661	0.94	0.97		9730	0.93	0.91
9680	0.97	0.97		9740	0.95	0.9
9681	0.99	0.966		9750	0.9	0.912
9690	0.96	0.972		9760	0.88	0.904
9698	0.97	0.976		9770	0.9	0.892
9710	0.97	0.978		9780	0.89	0.886
9747	0.99	0.98		9790	0.89	0.892
9750	1	0.982		9800	0.87	0.896
9759	0.97	0.982		9810	0.91	0.896
9760	0.98	0.978		9820	0.92	0.9
9766	0.97	0.978		9830	0.89	0.898
9768	0.97	0.976		9840	0.91	0.9
9777	1	0.966		9850	0.86	0.906
9812	0.96	0.964		9860	0.92	0.894
9817	0.93	0.964		9870	0.95	0.894
9840	0.96	0.962		9880	0.83	0.906
9843	0.97	0.956		9890	0.91	0.91
9846	0.99	0.966		9900	0.92	0.884
9855	0.93	0.966		9910	0.94	0.888
9883	0.98	0.966		9920	0.82	0.876
9907	0.96	0.964		9930	0.85	0.87
9917	0.97	0.966		9940	0.85	0.862
9972	0.98	0.962		9950	0.89	0.88
9978	0.94	0.958		9960	0.9	0.894
9982	0.96	0.958		9970	0.91	0.888
9985	0.94	0.96		9980	0.92	0.894
9996	0.97	0.971		9990	0.82	0.889
9999	0.99	0.982		9999	0.92	0.884

## Sheet: Fig3b
train				val
step	acc	smooth		step	acc	smooth
18	9.1574	8.91629		0	11.5305	11.6246
24	8.26009	7.97653		10	11.2039	10.3296
40	5.76774	7.03677		20	7.93017	9.03455
42	6.81995	6.10095		30	7.70212	7.90054
45	5.17865	5.42077		40	6.80613	6.88176
56	4.47834	5.35144		50	5.86041	6.34344
71	4.85915	4.78147		60	6.10998	5.67479
74	5.42111	4.52588		70	5.23856	5.41283
94	3.97011	4.30454		80	4.35888	5.08373
106	3.90067	3.89495		90	5.49634	4.67715
126	3.37167	3.41384		100	4.2149	4.49083
155	2.81121	3.27145		110	4.0771	4.40923
158	3.01554	3.30391		120	4.30694	4.11667
167	3.25814	3.2363		130	3.95087	3.98959
183	4.06301	3.05918		140	4.03356	3.9325
185	3.03359	2.94474		150	3.57947	3.88248
229	1.9256	2.70234		160	3.79167	3.82064
234	2.44336	2.38298		170	4.05683	3.74127
249	2.04613	2.33114		180	3.64168	3.63633
255	2.4662	2.37232		190	3.6367	3.47293
260	2.77438	2.38914		200	3.05478	3.26729
267	2.1315	2.41278		210	2.97466	3.05846
273	2.52747	2.44609		220	3.02864	2.90897
308	2.16436	2.36293		230	2.5975	2.95531
310	2.63271	2.39985		240	2.88925	2.91624
318	2.35862	2.21677		250	3.2865	2.99707
339	2.31611	2.14084		260	2.77933	3.00309
347	1.61206	1.95828		270	3.43279	3.03717
367	1.78473	1.77973		280	2.62758	2.85649
421	1.71991	1.63374		290	3.05966	2.98924
422	1.46582	1.54983		300	2.38307	2.91879
439	1.58617	1.56633		310	3.44312	2.90083
442	1.19254	1.45346		320	3.08051	2.75681
445	1.8672	1.39734		330	2.53777	2.81143
460	1.1556	1.35047		340	2.33959	2.62081
463	1.18519	1.50194		350	2.65616	2.47619
464	1.35184	1.48083		360	2.49002	2.48642
474	1.94989	1.49894		370	2.35742	2.42148
493	1.76165	1.45848		380	2.58889	2.28361
514	1.24614	1.49741		390	2.01493	2.27876
531	0.9829	1.4309		400	1.96679	2.17561
536	1.54648	1.35436		410	2.46578	2.16989
563	1.61732	1.38484		420	1.84163	2.25903
573	1.37894	1.39122		430	2.5603	2.28253
579	1.39855	1.39678		440	2.46063	2.34592
586	1.01479	1.28283		450	2.08428	2.34628
587	1.57427	1.29316		460	2.78276	2.22867
620	1.04759	1.29382		470	1.84341	2.21431
622	1.43058	1.38706		480	1.97226	2.18858
634	1.40189	1.27409		490	2.38882	2.03082
641	1.48097	1.29902		500	1.95567	1.97315
642	1.00942	1.21836		510	1.99395	1.93701
644	1.17223	1.1813		520	1.55504	1.84391
647	1.02728	1.21659		530	1.79158	1.96632
649	1.21659	1.34574		540	1.9233	2.0307
661	1.65741	1.38158		550	2.56775	2.12357
671	1.65521	1.46587		560	2.31583	2.07258
714	1.35142	1.45863		570	2.01937	2.09458
722	1.44871	1.27406		580	1.53665	1.97945
730	1.1804	1.19062		590	2.03328	1.9952
739	0.73458	1.13131		600	1.99211	2.02644
752	1.238	0.98481		610	2.3946	2.1758
756	1.05485	0.93208		620	2.17555	2.06616
765	0.71624	0.92124		630	2.28345	2.15342
769	0.91674	0.94966		640	1.48507	2.02812
771	0.68038	0.88883		650	2.42841	1.93119
773	1.38007	0.91316		660	1.76811	1.87577
780	0.75069	0.928		670	1.69091	2.03477
785	0.83793	0.95217		680	2.00633	2.02054
787	0.99094	0.99595		690	2.28008	1.99741
792	0.80121	1.10706		700	2.35725	2.08368
794	1.59898	1.16238		710	1.65246	2.05706
798	1.30624	1.20933		720	2.12228	1.96546
802	1.11451	1.31297		730	1.87321	2.05232
808	1.2257	1.23681		740	1.82208	2.06006
809	1.31944	1.19474		750	2.79157	1.94868
832	1.21819	1.28886		760	1.69117	1.80271
836	1.09587	1.17428		770	1.56539	1.83941
869	1.5851	1.00542		780	1.14335	1.47911
876	0.65281	0.96874		790	2.00556	1.54128
882	0.47512	1.01002		800	0.99008	1.46684
896	1.03482	0.87835		810	2.00203	1.65657
900	1.30225	0.88373		820	1.19316	1.63342
907	0.92675	1.03633		830	2.09203	1.63828
909	0.67972	1.00578		840	1.88981	1.62749
917	1.23812	0.97466		850	1.01438	1.76882
931	0.88206	0.95449		860	1.94809	1.79513
932	1.14663	0.97378		870	1.89978	1.71909
942	0.82591	0.89298		880	2.22359	1.87153
945	0.77617	0.84869		890	1.50959	1.74936
954	0.83411	0.8528		900	1.77661	1.72937
962	0.66062	0.83668		910	1.33725	1.59556
971	1.1672	0.88703		920	1.79981	1.64552
972	0.74529	0.87029		930	1.55456	1.53934
978	1.02793	0.82574		940	1.75936	1.60812
979	0.75039	0.70205		950	1.24574	1.53601
984	0.43789	0.72527		960	1.68116	1.59788
1002	0.54876	0.7236		970	1.43925	1.50089
1005	0.86139	0.82688		980	1.86388	1.51342
1014	1.01957	0.8231		990	1.27439	1.49947
1044	1.26676	0.93231		1000	1.30843	1.43006
1057	0.41901	0.92025		1010	1.6114	1.3734
1063	1.0948	0.8637		1020	1.09219	1.42577
1066	0.80114	0.78125		1030	1.5806	1.45733
1068	0.73678	0.86322		1040	1.53623	1.4192
1072	0.85453	0.79436		1050	1.46625	1.55711
1078	0.82885	0.77206		1060	1.42072	1.604
1083	0.75051	0.76155		1070	1.78176	1.59795
1093	0.68963	0.74736		1080	1.81501	1.69593
1099	0.68424	0.72438		1090	1.50599	1.62062
1104	0.78357	0.69986		1100	1.95615	1.5833
1114	0.71397	0.79314		1110	1.0442	1.48633
1156	0.62787	0.79995		1120	1.59516	1.50705
1160	1.15606	0.83335		1130	1.33017	1.39552
1161	0.71827	0.82667		1140	1.60959	1.4842
1162	0.95057	0.82699		1150	1.39851	1.3806
1180	0.68059	0.77648		1160	1.48757	1.45496
1193	0.62947	0.7744		1170	1.07714	1.32675
1206	0.90349	0.70921		1180	1.70201	1.29401
1232	0.7079	0.67694		1190	0.9685	1.24862
1244	0.62458	0.76515		1200	1.2348	1.28007
1255	0.51926	0.68475		1210	1.26063	1.21937
1258	1.07051	0.7256		1220	1.2344	1.38668
1261	0.50152	0.7395		1230	1.39851	1.51685
1281	0.91214	0.74495		1240	1.80508	1.64469
1287	0.69405	0.64644		1250	1.88564	1.8702
1294	0.54655	0.67824		1260	1.89982	1.90883
1300	0.57793	0.56554		1270	2.36197	1.91707
1316	0.66051	0.54782		1280	1.59162	1.74084
1319	0.34866	0.56871		1290	1.84631	1.60978
1330	0.60546	0.58124		1300	1.00449	1.38044
1333	0.65101	0.50657		1310	1.24452	1.32666
1336	0.64054	0.5418		1320	1.21524	1.37448
1337	0.28715	0.5721		1330	1.32275	1.44765
1385	0.52485	0.58829		1340	2.08539	1.5689
1388	0.75696	0.61886		1350	1.37033	1.69202
1391	0.73195	0.71018		1360	1.85081	1.54699
1392	0.79339	0.77103		1370	1.8308	1.48682
1414	0.74373	0.75381		1380	0.59762	1.49375
1426	0.82912	0.71738		1390	1.78452	1.33858
1436	0.67088	0.73111		1400	1.40499	1.24949
1440	0.54981	0.72081		1410	1.07495	1.49486
1465	0.862	0.65851		1420	1.38539	1.38356
1466	0.69226	0.68077		1430	1.82446	1.27032
1477	0.5176	0.71387		1440	1.22802	1.54442
1485	0.78216	0.64765		1450	0.83877	1.69069
1489	0.71531	0.61911		1460	2.44548	1.70591
1491	0.53093	0.68221		1470	2.11672	1.75828
1523	0.54955	0.5997		1480	1.90053	1.96732
1527	0.8331	0.58898		1490	1.48991	1.78885
1552	0.36962	0.62402		1500	1.88393	1.60845
1568	0.66173	0.61801		1510	1.55316	1.50145
1569	0.70613	0.58789		1520	1.21472	1.52778
1584	0.51948	0.59068		1530	1.3655	1.38918
1588	0.68249	0.54916		1540	1.62156	1.49864
1604	0.38358	0.57709		1550	1.19095	1.51987
1605	0.45415	0.59354		1560	2.10048	1.50598
1627	0.84574	0.58365		1570	1.32086	1.41379
1632	0.60173	0.64068		1580	1.29606	1.38739
1637	0.63306	0.72458		1590	1.16059	1.21729
1640	0.6687	0.68552		1600	1.05896	1.15299
1645	0.87367	0.69305		1610	1.24997	1.26783
1648	0.65042	0.6869		1620	0.99936	1.46777
1660	0.6394	0.63789		1630	1.87025	1.61673
1668	0.60229	0.53		1640	2.16031	1.69369
1675	0.42366	0.56226		1650	1.80376	1.78283
1682	0.33422	0.51172		1660	1.63477	1.66316
1691	0.81171	0.52323		1670	1.44506	1.50823
1695	0.38673	0.52025		1680	1.27191	1.37111
1697	0.65983	0.58154		1690	1.38563	1.25337
1699	0.40877	0.50233		1700	1.11817	1.25313
1702	0.64065	0.56397		1710	1.04608	1.24155
1709	0.41566	0.55712		1720	1.44387	1.35102
1718	0.69492	0.56592		1730	1.21402	1.43112
1728	0.62559	0.51989		1740	1.93294	1.72569
1732	0.45277	0.48568		1750	1.5187	1.83937
1734	0.41051	0.44541		1760	2.51893	1.86873
1737	0.2446	0.4237		1770	2.01227	1.77085
1742	0.49356	0.40292		1780	1.3608	1.62053
1745	0.51705	0.46199		1790	1.44354	1.38461
1746	0.34888	0.51391		1800	0.76713	1.18519
1766	0.70587	0.50602		1810	1.33933	1.14047
1775	0.50416	0.52867		1820	1.01516	1.04464
1781	0.45415	0.5401		1830	1.13718	1.21425
1788	0.63027	0.48241		1840	0.96439	1.2397
1789	0.40602	0.47223		1850	1.6152	1.30427
1798	0.41745	0.49716		1860	1.46658	1.45348
1805	0.45327	0.48852		1870	1.338	1.68096
1826	0.57879	0.51479		1880	1.88322	1.70296
1830	0.58709	0.51181		1890	2.10179	1.5958
1840	0.53737	0.53419		1900	1.72521	1.73574
1844	0.4025	0.50444		1910	0.93077	1.5973
1853	0.5652	0.44337		1920	2.03771	1.44598
1866	0.43001	0.43124		1930	1.19104	1.31612
1869	0.28178	0.42741		1940	1.3452	1.59989
1875	0.47668	0.41465		1950	1.07591	1.41007
1877	0.38337	0.46526		1960	2.34959	1.55139
1911	0.50139	0.54727		1970	1.08864	1.70372
1917	0.6831	0.60055		1980	1.8976	1.84038
1934	0.69181	0.60542		1990	2.10685	1.66156
1944	0.74309	0.58431		2000	1.7592	1.74962
1947	0.40771	0.53219		2010	1.45552	1.58493
1949	0.39587	0.46637		2020	1.52894	1.45222
1967	0.42251	0.43046		2030	1.07416	1.4261
1981	0.3627	0.44344		2040	1.44327	1.48975
1983	0.5635	0.48313		2050	1.62861	1.56484
2001	0.47265	0.45651		2060	1.77378	1.60222
2005	0.59431	0.51278		2070	1.9044	1.61386
2013	0.28939	0.52106		2080	1.26103	1.62198
2030	0.64407	0.57426		2090	1.50148	1.6856
2036	0.60487	0.64507		2100	1.66922	1.6726
2060	0.73866	0.65757		2110	2.09188	1.64699
2073	0.94839	0.64213		2120	1.8394	1.70442
2076	0.35188	0.65969		2130	1.13298	1.66812
2077	0.56688	0.67467		2140	1.78865	1.47816
2079	0.69262	0.60984		2150	1.4877	1.52844
2081	0.81358	0.62609		2160	1.14209	1.54875
2085	0.62422	0.65959		2170	2.09079	1.42837
2089	0.43312	0.58024		2180	1.23452	1.49479
2096	0.73442	0.5173		2190	1.18676	1.56328
2111	0.29585	0.43713		2200	1.81978	1.31675
2145	0.49891	0.40921		2210	1.48453	1.23295
2149	0.22334	0.34899		2220	0.85813	1.34695
2156	0.29351	0.35577		2230	0.81554	1.25842
2165	0.43331	0.33559		2240	1.75674	1.42557
2177	0.32976	0.40396		2250	1.37713	1.61204
2187	0.39802	0.43839		2260	2.32029	1.62134
2189	0.56518	0.46663		2270	1.79051	1.68725
2191	0.46567	0.54677		2280	0.86204	1.70006
2196	0.57453	0.58911		2290	2.08629	1.72146
2199	0.73044	0.57623		2300	1.44116	1.84148
2207	0.60973	0.58496		2310	2.42731	1.993
2211	0.50078	0.51683		2320	2.39061	1.76932
2231	0.50931	0.43896		2330	1.61963	1.82021
2236	0.23391	0.4131		2340	0.96788	1.6206
2237	0.34107	0.36952		2350	1.69559	1.33415
2239	0.48042	0.39016		2360	1.42927	1.42229
2242	0.28291	0.47733		2370	0.95838	1.52057
2246	0.61249	0.53094		2380	2.06031	1.4957
2247	0.66978	0.49096		2390	1.45929	1.41903
2254	0.60911	0.55361		2400	1.57124	1.54432
2257	0.28052	0.48674		2410	1.04596	1.34616
2262	0.59615	0.44514		2420	1.58483	1.39453
2281	0.27814	0.39249		2430	1.06948	1.37789
2291	0.46178	0.45794		2440	1.70113	1.381
2297	0.34588	0.59169		2450	1.48806	1.25176
2303	0.60777	0.60157		2460	1.06151	1.37911
2307	1.26489	0.59132		2470	0.9386	1.36084
2319	0.32754	0.61776		2480	1.70626	1.26617
2320	0.41051	0.55424		2490	1.60979	1.22302
2345	0.47808	0.39807		2500	1.0147	1.18509
2354	0.29018	0.43618		2510	0.84576	1.08211
2389	0.48405	0.37981		2520	0.74894	1.02597
2390	0.51809	0.3522		2530	1.19134	0.98498
2392	0.12862	0.42529		2540	1.32909	1.01856
2436	0.34006	0.48639		2550	0.80977	1.16019
2444	0.65561	0.46923		2560	1.01366	1.16554
2451	0.78956	0.49479		2570	1.45708	1.18552
2453	0.43232	0.5018		2580	1.21809	1.33651
2455	0.2564	0.39569		2590	1.42899	1.36298
2460	0.37514	0.32143		2600	1.56475	1.28744
2485	0.12507	0.35745		2610	1.14599	1.38155
2486	0.41825	0.37367		2620	1.07937	1.30444
2496	0.61241	0.38838		2630	1.68865	1.25069
2498	0.33749	0.49937		2640	1.04344	1.37543
2503	0.44869	0.56573		2650	1.29601	1.51812
2517	0.68	0.53145		2660	1.76967	1.36252
2523	0.75007	0.50121		2670	1.79282	1.52144
2532	0.44103	0.5071		2680	0.91068	1.45149
2547	0.18628	0.39718		2690	1.83801	1.31871
2551	0.47815	0.30734		2700	0.94628	1.37751
2553	0.13039	0.28261		2710	1.10576	1.45589
2578	0.30086	0.41007		2720	2.08681	1.42851
2590	0.31738	0.39836		2730	1.3026	1.36015
2600	0.82359	0.45686		2740	1.70112	1.35088
2606	0.41962	0.48186		2750	0.60447	1.27998
2623	0.42285	0.48576		2760	1.05938	1.31724
2629	0.42588	0.37876		2770	1.73231	1.21072
2630	0.33687	0.3585		2780	1.48893	1.28006
2644	0.28856	0.35666		2790	1.16849	1.13023
2650	0.31834	0.37452		2800	0.95117	1.17141
2655	0.41363	0.35789		2810	0.31023	1.14941
2678	0.51519	0.34989		2820	1.93822	1.20686
2685	0.2537	0.34159		2830	1.37893	1.26545
2690	0.24857	0.43239		2840	1.45573	1.57324
2703	0.27683	0.44917		2850	1.24412	1.45869
2710	0.86764	0.53585		2860	1.84921	1.36913
2725	0.59912	0.61579		2870	1.36548	1.52311
2737	0.6871	0.65877		2880	0.93109	1.55133
2740	0.64823	0.5812		2890	2.22566	1.43889
2754	0.49176	0.5118		2900	1.3852	1.42627
2789	0.4798	0.48646		2910	1.287	1.44077
2790	0.2521	0.42898		2920	1.30238	1.17411
2791	0.56038	0.36914		2930	1.0036	1.16913
2809	0.36085	0.37363		2940	0.89237	1.23253
2824	0.19256	0.41992		2950	1.36029	1.29595
2872	0.50228	0.33504		2960	1.60403	1.45261
2881	0.48356	0.32203		2970	1.61945	1.5995
2890	0.13594	0.32064		2980	1.78689	1.51392
2896	0.29584	0.37006		2990	1.62685	1.39115
2917	0.18561	0.32778		3000	0.9324	1.28992
2919	0.74935	0.40437		3010	0.99018	1.24789
2920	0.27219	0.47204		3020	1.11327	1.15756
2967	0.51888	0.48075		3030	1.57675	1.38478
2975	0.63419	0.36532		3040	1.17519	1.43953
2998	0.22917	0.40882		3050	2.06853	1.46058
3007	0.17217	0.43153		3060	1.26389	1.444
3011	0.4897	0.41223		3070	1.21855	1.73542
3015	0.63245	0.44147		3080	1.49384	1.62737
3027	0.53765	0.48711		3090	2.63229	1.59778
3030	0.37537	0.46058		3100	1.5283	1.56809
3038	0.4004	0.42612		3110	1.11593	1.65189
3041	0.35704	0.38903		3120	1.07009	1.40108
3065	0.46015	0.39401		3130	1.91285	1.55523
3069	0.35217	0.38326		3140	1.37824	1.94437
3071	0.40027	0.45443		3150	2.29906	2.13579
3099	0.34668	0.47851		3160	3.06161	2.11993
3122	0.71287	0.6091		3170	2.02719	2.32072
3137	0.58057	0.71374		3180	1.83356	2.14461
3145	1.00513	0.85118		3190	2.38219	1.84334
3150	0.92346	1.20265		3200	1.4185	1.61607
3155	1.0339	1.28684		3210	1.55527	1.41776
3161	2.47018	1.42181		3220	0.89085	1.20101
3177	1.00152	1.33403		3230	0.84197	1.30102
3195	1.67999	1.21538		3240	1.29847	1.44386
3196	0.48458	0.75627		3250	1.91853	1.52235
3203	0.44062	0.60958		3260	2.26949	1.54204
3206	0.17463	0.36351		3270	1.2833	1.52076
3230	0.2681	0.33396		3280	0.9404	1.47797
3233	0.44961	0.34816		3290	1.19206	1.57962
3240	0.33684	0.42258		3300	1.70458	1.60488
3243	0.51164	0.54002		3310	2.77774	1.7415
3244	0.54673	0.54262		3320	1.40963	1.71657
3246	0.85529	0.50787		3330	1.62351	1.74946
3247	0.46261	0.49514		3340	1.06739	1.51255
3272	0.16306	0.44002		3350	1.86902	1.64458
3281	0.44798	0.33516		3360	1.59318	1.61776
3305	0.27114	0.29738		3370	2.06982	1.72989
3313	0.33101	0.34644		3380	1.48938	1.64307
3327	0.27369	0.31231		3390	1.62806	1.50388
3328	0.40839	0.35889		3400	1.43489	1.33143
3345	0.27733	0.3811		3410	0.89727	1.33562
3374	0.50402	0.42678		3420	1.20754	1.28994
3376	0.44209	0.40154		3430	1.51034	1.4889
3386	0.50209	0.42691		3440	1.39966	1.48266
3403	0.28216	0.44953		3450	2.42968	1.53734
3408	0.40421	0.44706		3460	0.8661	1.45014
3430	0.61711	0.4848		3470	1.48091	1.50743
3438	0.42971	0.58672		3480	1.07435	1.31404
3449	0.69081	0.5308		3490	1.68613	1.50282
3451	0.79176	0.45232		3500	1.46269	1.80968
3458	0.12461	0.46111		3510	1.81	2.03475
3464	0.22472	0.3684		3520	3.01524	1.93727
3471	0.47366	0.26938		3530	2.19971	1.91597
3477	0.22726	0.31705		3540	1.19871	1.86396
3480	0.29664	0.36488		3550	1.35618	1.54329
3497	0.36297	0.40595		3560	1.54996	1.29256
3509	0.46386	0.40761		3570	1.4119	1.41903
3512	0.67903	0.46588		3580	0.94602	1.54104
3519	0.23555	0.45814		3590	1.83108	1.46687
3535	0.58799	0.50536		3600	1.96622	1.53431
3537	0.32427	0.43773		3610	1.17911	1.63146
3543	0.69997	0.46574		3620	1.7491	1.85891
3547	0.34089	0.42101		3630	1.43178	1.67372
3563	0.37556	0.51607		3640	2.96834	1.81737
3580	0.36438	0.51134		3650	1.04027	1.72621
3600	0.79955	0.51289		3660	1.89736	1.81177
3618	0.67634	0.66361		3670	1.29328	1.58766
3620	0.34861	0.65141		3680	1.85962	1.64142
3622	1.12915	0.55666		3690	1.84775	1.67328
3625	0.3034	0.4956		3700	1.3091	1.68562
3628	0.32583	0.56439		3710	2.05663	1.66926
3645	0.37102	0.44309		3720	1.35501	1.51021
3656	0.69256	0.46886		3730	1.77779	1.61787
3670	0.52266	0.48112		3740	1.05254	1.93607
3700	0.4322	0.48834		3750	1.8474	2.0001
3702	0.38717	0.49177		3760	3.64759	1.96374
3726	0.40713	0.48091		3770	1.67518	2.39451
3730	0.70971	0.46931		3780	1.59598	2.66734
3732	0.46832	0.53734		3790	3.20641	2.68301
3738	0.37424	0.66418		3800	3.21154	2.81669
3741	0.72731	0.65859		3810	3.72595	3.01773
3743	1.0413	0.93747		3820	2.34358	2.70966
3752	0.68176	1.61324		3830	2.60117	2.49824
3759	1.86273	1.52898		3840	1.66605	2.06675
3772	3.75311	1.79297		3850	2.15445	1.92074
3780	0.30603	2.10924		3860	1.5685	1.78865
3793	2.36123	2.03073		3870	1.61355	1.87468
3795	2.26313	1.41112		3880	1.94071	1.768
3798	1.47017	1.54192		3890	2.09618	1.73676
3814	0.65502	1.25384		3900	1.62109	1.56061
3819	0.96006	0.85885		3910	1.41225	1.69235
3821	0.92084	0.82742		3920	0.73282	1.66446
3831	0.28815	0.78062		3930	2.59942	1.64335
3835	1.31302	0.67531		3940	1.95672	1.6789
3864	0.42101	0.61283		3950	1.51552	1.95837
3869	0.43353	0.64962		3960	1.59001	1.76205
3876	0.60842	0.44066		3970	2.13019	1.67865
3920	0.47213	0.43278		3980	1.61779	1.61584
3928	0.26821	0.47525		3990	1.53975	1.64461
3935	0.38162	0.39889		4000	1.20147	1.60335
3939	0.64585	0.34217		4010	1.73386	1.65627
3950	0.22665	0.39554		4020	1.92387	1.82469
3956	0.18852	0.35326		4030	1.88243	1.95619
3962	0.53507	0.28812		4040	2.38184	1.88262
3984	0.17021	0.32165		4050	1.85898	1.91013
3995	0.32016	0.36038		4060	1.36598	1.96708
4000	0.39427	0.31468		4070	2.06144	1.84135
4009	0.38217	0.35237		4080	2.16716	1.87541
4010	0.3066	0.42353		4090	1.75321	1.8319
4022	0.35866	0.4814		4100	2.02924	1.73493
4033	0.67593	0.45344		4110	1.14846	1.58167
4036	0.68361	0.4902		4120	1.57659	1.63841
4046	0.24238	0.49663		4130	1.40083	1.42879
4093	0.49041	0.41435		4140	2.03693	1.46394
4098	0.39081	0.33429		4150	0.98111	1.39373
4099	0.26454	0.43492		4160	1.32421	1.55726
4109	0.28331	0.42207		4170	1.22557	1.53853
4182	0.74553	0.41556		4180	2.21846	1.68201
4193	0.42618	0.48073		4190	1.94327	1.81914
4194	0.35825	0.54603		4200	1.69854	2.09984
4196	0.5904	0.45247		4210	2.00986	2.04879
4198	0.60981	0.46541		4220	2.62907	2.0709
4201	0.27771	0.46654		4230	1.96323	2.09587
4202	0.49086	0.43162		4240	2.05381	2.1055
4227	0.36391	0.37989		4250	1.82339	1.92732
4232	0.41581	0.37072		4260	2.05798	1.83448
4235	0.35113	0.44814		4270	1.7382	1.61571
4243	0.23189	0.44183		4280	1.499	1.5403
4254	0.87794	0.41674		4290	0.95999	1.33365
4263	0.33237	0.42038		4300	1.44636	1.32565
4266	0.29038	0.41271		4310	1.0247	1.52804
4267	0.36934	0.38911		4320	1.6982	1.85674
4282	0.19351	0.40037		4330	2.51096	1.91939
4298	0.75995	0.41885		4340	2.60348	2.1325
4304	0.38868	0.37747		4350	1.7596	2.15703
4308	0.38276	0.43593		4360	2.09027	2.19033
4317	0.16247	0.34366		4370	1.82081	2.04752
4319	0.48578	0.32158		4380	2.67749	1.91282
4328	0.2986	0.36914		4390	1.88942	1.82173
4332	0.27827	0.79715		4400	1.08608	1.78124
4343	0.62058	0.76696		4410	1.63482	1.50932
4369	2.3025	0.89974		4420	1.61838	1.39338
4378	0.33487	0.89225		4430	1.3179	1.68988
4393	0.96249	0.90891		4440	1.30974	1.7756
4400	0.24081	0.48913		4450	2.56858	1.79769
4406	0.70386	0.48219		4460	2.06341	1.86223
4410	0.20361	0.36786		4470	1.72881	1.8904
4411	0.30016	0.39224		4480	1.64062	1.62419
4430	0.39084	0.30103		4490	1.45059	1.86116
4433	0.36275	0.40382		4500	1.23752	1.90996
4469	0.2478	0.45965		4510	3.24828	1.93095
4475	0.71753	0.46697		4520	1.97278	2.00317
4490	0.57934	0.51156		4530	1.74557	2.05617
4492	0.42741	0.70698		4540	1.81169	1.84408
4509	0.58571	0.78055		4550	1.50252	1.91769
4510	1.2249	0.7081		4560	2.18787	2.02455
4529	1.08538	0.71499		4570	2.3408	1.98432
4530	0.2171	0.85666		4580	2.2799	2.02871
4533	0.46185	0.79528		4590	1.61051	2.10366
4542	1.29405	0.65849		4600	1.72446	2.10482
4553	0.91804	0.64336		4610	2.56264	1.97695
4578	0.40142	0.70813		4620	2.34657	1.99738
4581	0.14147	0.55593		4630	1.64056	1.9933
4592	0.78566	0.39663		4640	1.71267	1.83958
4595	0.53306	0.35076		4650	1.70408	1.7109
4597	0.12153	0.40185		4660	1.794	1.60805
4599	0.17207	0.30323		4670	1.7032	1.59556
4611	0.39694	0.32798		4680	1.12629	1.61704
4628	0.29257	0.4314		4690	1.65025	1.46177
4649	0.65677	0.49049		4700	1.81144	1.44768
4656	0.63865	0.49091		4710	1.01769	1.46095
4664	0.4675	0.47395		4720	1.63273	1.38459
4668	0.39904	0.38056		4730	1.19267	1.36146
4675	0.20778	0.38493		4740	1.26845	1.48918
4676	0.1898	0.37795		4750	1.69574	1.46846
4677	0.66054	0.37509		4760	1.6563	1.45224
4687	0.43256	0.41097		4770	1.52916	1.44661
4713	0.38477	0.43336		4780	1.11156	1.25133
4718	0.38715	0.35792		4790	1.24029	1.25082
4734	0.30177	0.32652		4800	0.71933	1.35505
4745	0.28333	0.34507		4810	1.65379	1.56295
4749	0.27558	0.33616		4820	2.05027	1.71512
4750	0.47753	0.34079		4830	2.15107	2.02328
4758	0.3426	0.39425		4840	2.00112	2.23136
4764	0.32492	0.4131		4850	2.26014	2.33934
4767	0.55063	0.42175		4860	2.69419	2.12336
4776	0.36982	0.37771		4870	2.59016	2.12407
4780	0.5208	0.33469		4880	1.07116	2.00288
4787	0.12237	0.25625		4890	2.00471	1.86733
4788	0.10983	0.20747		4900	1.65417	1.60496
4794	0.15845	0.19131		4910	2.01643	1.70899
4800	0.12589	0.22295		4920	1.27835	1.72684
4802	0.44001	0.246		4930	1.59129	1.78281
4805	0.28055	0.24119		4940	2.09396	1.64265
4840	0.22511	0.25341		4950	1.93404	1.88247
4852	0.1344	0.22433		4960	1.31559	1.83722
4871	0.18698	0.25215		4970	2.47749	1.81837
4873	0.29458	0.22213		4980	1.365	1.9933
4894	0.41969	0.25492		4990	1.99975	2.15463
4914	0.07497	0.25954		5000	2.80868	1.85513
4938	0.29839	0.26467		5010	2.12223	2.02358
4941	0.21007	0.2438		5020	0.97997	2.17786
4954	0.3202	0.29424		5030	2.20729	1.98337
4962	0.31536	0.32707		5040	2.77114	1.84512
4971	0.32716	0.32536		5050	1.83621	1.92908
4974	0.46258	0.34915		5060	1.43101	1.72527
4976	0.20152	0.37961		5070	1.39976	1.33441
4977	0.43912	0.35884		5080	1.18822	1.39478
5021	0.46769	0.35223		5090	0.81688	1.32467
5027	0.22328	0.45904		5100	2.13804	1.34784
5030	0.42952	0.39259		5110	1.08046	1.54938
5037	0.73557	0.33438		5120	1.51563	1.71538
5050	0.10688	0.36113		5130	2.1959	1.63162
5052	0.17665	0.30809		5140	1.64688	1.64035
5053	0.35704	0.2634		5150	1.71921	1.65747
5060	0.16429	0.36668		5160	1.12413	1.48788
5078	0.51213	0.3558		5170	1.60121	1.69151
5101	0.62327	0.30679		5180	1.34795	1.74582
5106	0.12228	0.34957		5190	2.66506	1.68047
5126	0.11197	0.27489		5200	1.99078	1.55813
5128	0.37819	0.24878		5210	0.79737	1.56499
5134	0.13874	0.2831		5220	0.9895	1.29122
5160	0.49272	0.32107		5230	1.38222	1.22599
5165	0.29388	0.35787		5240	1.29622	1.30317
5182	0.30182	0.36277		5250	1.66465	1.57292
5200	0.56222	0.3112		5260	1.18327	1.88317
5208	0.16321	0.29794		5270	2.33826	2.2144
5231	0.23486	0.32344		5280	2.93345	2.15881
5235	0.22761	0.28515		5290	2.95237	2.31853
5239	0.42929	0.35226		5300	1.38669	2.13115
5240	0.37076	0.33737		5310	1.9819	1.9347
5266	0.49877	0.33921		5320	1.40134	1.7474
5289	0.16041	0.46568		5330	1.95123	1.78467
5318	0.23682	0.45295		5340	2.01584	1.75637
5329	1.06165	0.39211		5350	1.57306	1.76612
5345	0.3071	0.43208		5360	1.84038	1.70193
5359	0.19459	0.5069		5370	1.45009	1.71478
5360	0.36023	0.41233		5380	1.63026	1.71075
5380	0.61094	0.45527		5390	2.0801	1.70734
5404	0.58881	0.49212		5400	1.55294	1.66993
5420	0.52176	0.44547		5410	1.82328	1.793
5439	0.37886	0.39283		5420	1.26305	1.92013
5442	0.12698	0.31356		5430	2.2456	1.95635
5447	0.34772	0.26065		5440	2.71577	1.9285
5484	0.19246	0.23439		5450	1.73405	2.05728
5491	0.25724	0.22605		5460	1.68402	1.89545
5495	0.24757	0.22989		5470	1.90697	1.60384
5501	0.08527	0.22847		5480	1.43644	1.54241
5507	0.3669	0.22468		5490	1.25774	1.47579
5512	0.18536	0.2113		5500	1.42686	1.41012
5515	0.23831	0.22056		5510	1.35095	1.49739
5517	0.18064	0.15151		5520	1.57861	1.57681
5541	0.13159	0.16327		5530	1.87279	1.63941
5549	0.02164	0.15299		5540	1.65482	2.04644
5566	0.24416	0.15917		5550	1.73987	2.13141
5571	0.18692	0.20453		5560	3.38611	2.08466
5573	0.21154	0.24294		5570	2.00347	2.15929
5585	0.3584	0.24917		5580	1.63903	2.12609
5587	0.2137	0.24843		5590	2.02795	1.86915
5593	0.27528	0.23649		5600	1.57386	1.99261
5605	0.18321	0.2267		5610	2.10145	1.98896
5610	0.15186	0.30022		5620	2.62075	1.83846
5620	0.30944	0.35289		5630	1.62076	1.94437
5630	0.5813	0.42339		5640	1.27548	2.04999
5658	0.53861	0.44245		5650	2.10338	1.87533
5660	0.53572	0.42058		5660	2.62959	1.72648
5664	0.24716	0.34482		5670	1.74742	1.90703
5679	0.20011	0.29075		5680	0.8765	1.84436
5720	0.20252	0.19208		5690	2.17827	1.62688
5723	0.26823	0.22381		5700	1.79002	1.7208
5741	0.04236	0.20427		5710	1.54221	1.87945
5759	0.40585	0.25969		5720	2.21702	1.62
5776	0.10238	0.27363		5730	1.66973	1.56038
5779	0.4796	0.29363		5740	0.88102	1.49685
5784	0.33793	0.25052		5750	1.49193	1.46264
5789	0.1424	0.34352		5760	1.22455	1.6353
5807	0.19029	0.26632		5770	2.04598	1.89773
5808	0.56738	0.29843		5780	2.533	1.74239
5825	0.09363	0.32565		5790	2.19319	2.08715
5828	0.49843	0.33146		5800	0.71522	2.00461
5835	0.27853	0.25961		5810	2.94835	1.75023
5862	0.21932	0.29824		5820	1.6333	1.54685
5864	0.20813	0.29294		5830	1.26112	1.72698
5871	0.28679	0.26363		5840	1.17626	1.61028
5889	0.47193	0.2712		5850	1.61589	1.67695
5898	0.13198	0.31004		5860	2.36482	1.74931
5907	0.25718	0.34512		5870	1.96664	1.99377
5917	0.40233	0.34783		5880	1.62295	1.95208
5928	0.46219	0.39033		5890	2.39854	1.88075
5932	0.48546	0.36163		5900	1.40744	1.84088
5933	0.34449	0.35712		5910	2.00821	1.90111
5952	0.11371	0.30209		5920	1.76726	1.89897
5957	0.37977	0.24275		5930	1.92409	1.90023
5959	0.18701	0.22035		5940	2.38787	1.86158
5963	0.1888	0.24324		5950	1.4137	1.9637
5972	0.23248	0.35334		5960	1.81499	1.95969
5990	0.22816	0.41104		5970	2.27787	1.66273
6010	0.93025	0.53249		5980	1.90402	1.74848
6015	0.4755	0.5851		5990	0.90305	1.56847
6024	0.79604	0.57011		6000	1.84245	1.38791
6030	0.49557	0.5025		6010	0.91498	1.4702
6031	0.15319	0.4298		6020	1.37504	1.5143
6035	0.59218	0.32618		6030	2.31549	1.44255
6038	0.11203	0.28137		6040	1.12356	1.67741
6060	0.27792	0.28524		6050	1.48367	1.81355
6078	0.27152	0.20058		6060	2.08928	1.6227
6082	0.17253	0.34322		6070	2.05576	1.53994
6087	0.16889	0.40009		6080	1.36121	1.69435
6103	0.82524	0.42542		6090	0.70977	1.77696
6105	0.56229	0.45786		6100	2.25573	1.74752
6115	0.39812	0.438		6110	2.5023	1.76312
6121	0.33476	0.3053		6120	1.9086	2.04431
6123	0.06955	0.22119		6130	1.4392	1.85354
6129	0.16176	0.16679		6140	2.1157	1.59408
6131	0.14173	0.16067		6150	1.30191	1.55031
6133	0.12614	0.27501		6160	1.20502	1.52248
6145	0.30415	0.33264		6170	1.68975	1.48146
6147	0.64127	0.37549		6180	1.30004	1.3562
6149	0.4499	0.39809		6190	1.91061	1.56714
6172	0.35602	0.36363		6200	0.67559	1.39153
6181	0.23911	0.29026		6210	2.25973	1.42502
6184	0.13185	0.26095		6220	0.81166	1.3208
6200	0.27442	0.276		6230	1.46752	1.52456
6211	0.30335	0.31242		6240	1.38947	1.27618
6213	0.43128	0.31051		6250	1.69442	1.53649
6219	0.42122	0.29832		6260	1.01784	1.52086
6232	0.12226	0.32087		6270	2.1132	1.78361
6237	0.21351	0.24469		6280	1.38935	1.70293
6244	0.41609	0.19212		6290	2.70325	1.84371
6250	0.05036	0.18678		6300	1.291	1.82089
6263	0.15836	0.21423		6310	1.72173	1.92306
6289	0.0956	0.20863		6320	1.99912	1.70893
6312	0.35073	0.23939		6330	1.90019	1.70658
6316	0.3881	0.33659		6340	1.63259	1.93036
6317	0.20417	0.34612		6350	1.27925	1.85352
6324	0.64437	0.34009		6360	2.84066	1.88447
6341	0.14323	0.3487		6370	1.61493	1.86481
6352	0.32057	0.38556		6380	2.05492	1.85765
6363	0.43117	0.29406		6390	1.53431	1.66827
6370	0.38846	0.37002		6400	1.24341	1.66092
6376	0.18687	0.40446		6410	1.89379	1.75766
6400	0.52305	0.34083		6420	1.57816	1.58694
6455	0.49274	0.28408		6430	2.53864	1.70171
6459	0.11304	0.28424		6440	0.68072	1.75733
6472	0.10469	0.2187		6450	1.81723	1.72872
6487	0.18765	0.14675		6460	2.17189	1.42299
6495	0.19537	0.15072		6470	1.4351	1.79199
6496	0.13297	0.2541		6480	1.01	1.89985
6500	0.13292	0.25693		6490	2.52571	1.86928
6510	0.62159	0.28436		6500	2.35657	1.8496
6520	0.20181	0.26657		6510	2.01902	2.14656
6521	0.33252	0.27763		6520	1.33672	1.87504
6522	0.04402	0.25006		6530	2.49478	1.63224
6530	0.18823	0.26753		6540	1.16809	1.51273
6550	0.4837	0.25736		6550	1.14259	1.59333
6574	0.28919	0.27099		6560	1.42148	1.53491
6581	0.28167	0.26267		6570	1.73973	1.72914
6584	0.11217	0.22041		6580	2.20267	1.82932
6594	0.14662	0.19042		6590	2.13922	1.76466
6603	0.27239	0.14501		6600	1.64348	1.55827
6606	0.13925	0.15343		6610	1.0982	1.44478
6616	0.0546	0.14614		6620	0.70778	1.39726
6621	0.15429	0.12135		6630	1.63521	1.45463
6657	0.11017	0.13653		6640	1.90164	1.49049
6666	0.14845	0.24534		6650	1.93033	1.66744
6668	0.21514	0.26121		6660	1.27748	1.71388
6672	0.59864	0.24315		6670	1.59252	1.68904
6678	0.23366	0.2729		6680	1.86743	1.6807
6681	0.01984	0.24195		6690	1.77742	1.65331
6688	0.29722	0.17581		6700	1.88862	1.70243
6696	0.0604	0.19253		6710	1.14055	1.80073
6699	0.26792	0.25009		6720	1.83815	1.71705
6707	0.31727	0.2562		6730	2.35894	1.68687
6711	0.30766	0.29121		6740	1.35898	1.89102
6715	0.32777	0.29968		6750	1.73775	1.85697
6738	0.23545	0.26009		6760	2.16126	1.84159
6742	0.31025	0.26533		6770	1.66792	1.87934
6749	0.1193	0.28819		6780	2.28206	2.06635
6753	0.33386	0.3045		6790	1.5477	2.12137
6764	0.44206	0.37553		6800	2.67284	2.0071
6776	0.31701	0.50473		6810	2.43634	2.00876
6792	0.66542	0.45595		6820	1.09656	2.09047
6817	0.76528	0.39596		6830	2.29035	2.03022
6832	0.08998	0.46996		6840	1.95625	2.09398
6846	0.14213	0.44308		6850	2.37162	2.36756
6854	0.68698	0.56781		6860	2.75512	2.33764
6862	0.53104	0.7007		6870	2.46446	2.62633
6868	1.38893	1.0416		6880	2.14074	2.44956
6869	0.75444	1.10828		6890	3.39974	2.31406
6895	1.8466	1.21017		6900	1.48773	2.3081
6909	1.02038	0.97238		6910	2.07763	2.3817
6934	1.04052	0.88012		6920	2.43467	2.2143
6951	0.19997	0.56987		6930	2.50873	2.13199
6963	0.29312	0.45249		6940	2.56272	2.08617
6966	0.29534	0.29627		6950	1.07618	1.9921
6972	0.43351	0.42743		6960	1.84855	1.74552
6990	0.2594	0.53254		6970	1.96431	1.87285
6992	0.8558	0.63776		6980	1.2758	2.03488
7010	0.81867	0.6556		6990	3.19942	1.82871
7014	0.82145	0.68101		7000	1.88633	1.81073
7035	0.52268	0.58732		7010	0.81766	2.1338
7039	0.38648	0.62462		7020	1.87446	1.98821
7046	0.3873	0.51877		7030	2.89111	2.13364
7059	1.00521	0.5025		7040	2.47148	2.66123
7065	0.29219	0.44459		7050	2.61348	2.69922
7079	0.44134	0.47569		7060	3.45564	2.63227
7091	0.09693	0.30123		7070	2.06437	2.45653
7106	0.54278	0.41731		7080	2.55638	2.30948
7114	0.13292	0.44145		7090	1.59277	2.05734
7115	0.87259	0.45126		7100	1.87825	2.13147
7137	0.56202	0.36583		7110	2.19491	2.07947
7141	0.14597	0.38283		7120	2.43506	2.1739
7155	0.11565	0.24245		7130	2.29635	2.32644
7167	0.21789	0.15841		7140	2.06491	2.26649
7168	0.17069	0.14047		7150	2.64099	2.00626
7175	0.14182	0.15638		7160	1.89512	2.22157
7189	0.05631	0.20972		7170	1.1339	1.97427
7195	0.1952	0.18897		7180	3.37292	1.79953
7202	0.48459	0.18385		7190	0.82843	1.94624
7204	0.06694	0.19993		7200	1.76727	1.96757
7213	0.1162	0.22011		7210	2.6287	1.52575
7215	0.13672	0.1286		7220	1.24051	1.77748
7216	0.29611	0.15705		7230	1.16386	1.72684
7235	0.027	0.1984		7240	2.08704	1.55934
7238	0.20923	0.1798		7250	1.5141	1.65005
7247	0.32294	0.19015		7260	1.7912	1.68493
7260	0.04372	0.20783		7270	1.69403	1.84685
7284	0.34785	0.1767		7280	1.33827	1.92007
7300	0.11544	0.13022		7290	2.89666	1.92465
7311	0.05353	0.18178		7300	1.8802	1.84109
7329	0.09055	0.16395		7310	1.81413	1.99508
7339	0.30151	0.17569		7320	1.27622	1.70958
7340	0.25873	0.28211		7330	2.1082	1.71782
7346	0.17414	0.31738		7340	1.46919	1.6479
7353	0.58561	0.30993		7350	1.92138	1.73287
7357	0.26688	0.28781		7360	1.46454	1.54281
7358	0.26429	0.2705		7370	1.70103	1.45447
7359	0.14814	0.17563		7380	1.1579	1.29686
7381	0.08758	0.18652		7390	1.0275	1.24345
7382	0.11128	0.19874		7400	1.13333	1.27463
7386	0.32131	0.2537		7410	1.19751	1.13159
7388	0.32539	0.28353		7420	1.85694	1.17747
7397	0.42295	0.28543		7430	0.44268	1.40631
7401	0.23674	0.24803		7440	1.25687	1.52099
7430	0.12078	0.25552		7450	2.27757	1.61866
7431	0.13426	0.23467		7460	1.77087	2.0211
7440	0.36288	0.19526		7470	2.34529	1.99722
7443	0.3187	0.23072		7480	2.45492	1.94019
7450	0.03966	0.21285		7490	1.13742	1.96818
7460	0.29811	0.21586		7500	1.99246	1.74958
7461	0.04489	0.19834		7510	1.91083	1.85778
7463	0.37795	0.24858		7520	1.25228	2.21179
7468	0.23107	0.21192		7530	2.9959	2.22756
7474	0.29088	0.26813		7540	2.90748	2.2522
7478	0.11479	0.20858		7550	2.07133	2.5067
7480	0.32597	0.20511		7560	2.03401	2.36475
7496	0.0802	0.1646		7570	2.52477	2.18341
7502	0.21373	0.16899		7580	2.28616	2.11129
7503	0.08834	0.16654		7590	2.00076	2.01889
7511	0.13669	0.19981		7600	1.71073	1.86964
7530	0.31374	0.18077		7610	1.572	1.84977
7547	0.24654	0.1992		7620	1.77855	1.62721
7573	0.11856	0.21691		7630	2.1868	1.45849
7596	0.18044	0.17835		7640	0.88798	1.34213
7609	0.22526	0.17908		7650	0.86711	1.42657
7612	0.12095	0.20103		7660	0.99019	1.19909
7643	0.2502	0.18665		7670	2.20075	1.42606
7644	0.22832	0.17835		7680	1.04942	1.59161
7660	0.10853	0.21875		7690	2.02283	1.64412
7661	0.18377	0.25194		7700	1.69487	1.54954
7671	0.32295	0.23532		7710	1.25272	1.56652
7674	0.41615	0.21787		7720	1.72784	1.52883
7676	0.14522	0.2212		7730	1.13435	1.4331
7687	0.02123	0.1971		7740	1.83437	1.56953
7693	0.20047	0.12832		7750	1.21619	1.46103
7696	0.20242	0.11686		7760	1.93488	1.67835
7700	0.07227	0.14363		7770	1.18534	1.54487
7718	0.08788	0.13122		7780	2.22097	1.64201
7719	0.1551	0.13308		7790	1.16697	1.75363
7723	0.13844	0.12728		7800	1.70188	1.95215
7726	0.21169	0.15063		7810	2.49297	1.87055
7728	0.04328	0.14788		7820	2.17798	2.17277
7742	0.20462	0.12925		7830	1.81296	2.13522
7746	0.14134	0.11649		7840	2.67809	2.00977
7757	0.04532	0.12644		7850	1.51411	2.19169
7760	0.1479	0.11501		7860	1.86573	2.31789
7780	0.09303	0.13438		7870	3.08754	1.95779
7788	0.14749	0.16723		7880	2.44398	2.05742
7798	0.23816	0.27765		7890	0.87757	1.90659
7799	0.20959	0.27269		7900	2.01228	1.65692
7810	0.69997	0.30054		7910	1.11156	1.61945
7833	0.06826	0.25766		7920	1.83923	1.79915
7838	0.28674	0.29446		7930	2.25661	1.65649
7855	0.02374	0.20934		7940	1.77606	1.86562
7899	0.39359	0.22806		7950	1.29897	1.84538
7900	0.27437	0.2025		7960	2.15725	1.78816
7904	0.16187	0.23717		7970	1.73802	1.729
7908	0.15891	0.22334		7980	1.97049	1.72535
7926	0.1971	0.20427		7990	1.48027	1.67046
7932	0.32447	0.21258		8000	1.28073	1.58965
7975	0.17902	0.20759		8010	1.88279	1.58543
7983	0.20342	0.20118		8020	1.33396	1.60186
7991	0.13393	0.15167		8030	1.94938	1.85378
7992	0.16507	0.14768		8040	1.56244	1.95839
8009	0.07689	0.1856		8050	2.54032	1.94309
8022	0.15911	0.16512		8060	2.40587	1.82025
8026	0.39298	0.21201		8070	1.25743	1.96095
8037	0.03156	0.28549		8080	1.33517	1.61116
8049	0.39952	0.27953		8090	2.26594	1.29151
8052	0.44429	0.22311		8100	0.79138	1.66505
8054	0.12931	0.29798		8110	0.80762	1.85915
8058	0.11085	0.26077		8120	3.12513	2.06727
8066	0.40594	0.1949		8130	2.30568	2.25334
8126	0.21345	0.34384		8140	3.30656	2.68659
8132	0.11495	0.55278		8150	1.72172	2.40749
8133	0.87401	0.52847		8160	2.97385	2.52763
8150	1.15556	0.64281		8170	1.72962	2.3991
8157	0.2844	0.73823		8180	2.90642	2.64665
8180	0.78513	0.64195		8190	2.66392	2.58516
8184	0.59204	0.60048		8200	2.95946	2.88747
8195	0.39262	0.61617		8210	2.66641	2.67634
8198	0.94824	0.51372		8220	3.24116	2.56242
8215	0.36282	0.71722		8230	1.85075	2.35022
8221	0.2729	0.95426		8240	2.09434	2.33892
8234	1.60954	0.89728		8250	1.89843	1.97737
8254	1.5778	0.87049		8260	2.60993	1.88706
8263	0.66332	0.83596		8270	1.43339	1.94644
8279	0.22891	0.54842		8280	1.39919	1.8917
8281	0.10022	0.25264		8290	2.39124	1.70106
8290	0.17185	0.13645		8300	1.62475	1.73087
8299	0.09888	0.16307		8310	1.65671	1.91308
8307	0.08239	0.1959		8320	1.58248	1.84945
8327	0.362	0.17179		8330	2.31022	1.95196
8329	0.26435	0.22641		8340	2.07312	1.8467
8332	0.05134	0.24197		8350	2.13727	1.96664
8334	0.37197	0.1984		8360	1.1304	1.77438
8340	0.16018	0.17208		8370	2.18216	1.66868
8352	0.14415	0.20301		8380	1.34896	1.41275
8353	0.13276	0.14663		8390	1.54462	1.5669
8360	0.206	0.13422		8400	0.85761	1.41909
8363	0.09007	0.16653		8410	1.90117	1.47028
8368	0.09815	0.21622		8420	1.44309	1.62971
8375	0.30567	0.22742		8430	1.60493	1.96618
8377	0.38123	0.2532		8440	2.34174	1.97752
8428	0.26199	0.26968		8450	2.53998	2.0917
8439	0.21898	0.23735		8460	1.95786	2.2941
8442	0.18055	0.23462		8470	2.01397	2.22836
8447	0.14398	0.27632		8480	2.61696	2.08229
8463	0.36761	0.25442		8490	2.01301	2.24303
8467	0.47048	0.27444		8500	1.80965	2.29332
8468	0.10948	0.33053		8510	2.76158	2.219
8470	0.28067	0.30354		8520	2.26543	2.2227
8480	0.42442	0.28144		8530	2.24533	2.17888
8484	0.23264	0.313		8540	2.03151	2.24362
8488	0.35998	0.28232		8550	1.59056	2.01735
8497	0.26728	0.24875		8560	3.08525	2.21385
8498	0.1273	0.28589		8570	1.13408	2.15287
8503	0.25657	0.26106		8580	3.22783	2.31261
8507	0.41835	0.34096		8590	1.72665	2.12579
8508	0.23582	0.34991		8600	2.38922	2.39283
8523	0.66674	0.35452		8610	2.1512	2.14196
8554	0.17209	0.31062		8620	2.46926	2.08298
8566	0.27962	0.30269		8630	1.97346	1.84443
8573	0.19883	0.24777		8650	1.43178	1.68889
8578	0.19615	0.28604		8660	1.19645	1.63768
8592	0.39214	0.27793		8670	1.37349	1.86428
8601	0.36344	0.27456		8680	2.21321	1.86844
8616	0.23907	0.2482		8690	3.10648	1.92089
8627	0.18198	0.20706		8700	1.45258	1.7708
8634	0.06437	0.18436		8710	1.45868	1.50689
8635	0.18645	0.15642		8720	0.62304	1.36675
8644	0.24991	0.16118		8730	0.89369	1.45939
8682	0.09941	0.18884		8740	2.40577	1.3399
8685	0.20577	0.17903		8750	1.91575	1.38964
8687	0.20267	0.13583		8760	0.86125	1.85717
8690	0.13741	0.14708		8770	0.87172	1.69211
8691	0.03389	0.15624		8780	3.23137	1.50443
8695	0.15567	0.17161		8790	1.58046	2.03603
8727	0.25158	0.20922		8800	0.97735	2.61611
8741	0.27948	0.20681		8810	3.51927	2.24864
8768	0.3255	0.24298		8820	3.7721	2.4507
8774	0.02184	0.20956		8830	1.39402	2.73798
8778	0.33651	0.18187		8840	2.59078	2.38682
8796	0.08447	0.15434		8850	2.41376	2.03
8801	0.141	0.16458		8860	1.76343	2.08496
8816	0.18787	0.15204		8870	1.98802	2.08929
8819	0.07305	0.15847		8880	1.66881	1.82066
8822	0.27379	0.16984		8890	2.61244	1.7589
8843	0.11664	0.15646		8900	1.07059	2.12215
8854	0.19787	0.20651		8910	1.45462	2.11142
8867	0.12097	0.16008		8920	3.8043	1.76079
8868	0.32328	0.21491		8930	1.61513	1.85482
8878	0.04161	0.27156		8940	0.85929	1.91362
8881	0.39083	0.2564		8950	1.54076	1.29775
8885	0.48113	0.28094		8960	1.74863	1.33906
8902	0.04516	0.30399		8970	0.72494	1.67818
8904	0.44596	0.32981		8980	1.82168	1.91044
8907	0.15689	0.41644		8990	2.55489	2.00569
8928	0.51993	0.45127		9000	2.70209	2.05801
8930	0.91424	0.39139		9010	2.22485	2.33848
8935	0.21931	0.41934		9020	0.98655	2.32746
8946	0.14656	0.33643		9030	3.22404	2.14082
8954	0.29667	0.2335		9040	2.49977	2.51905
8958	0.10535	0.27431		9050	1.76886	2.92823
8975	0.39963	0.25265		9060	4.11602	2.71602
8981	0.42332	0.2073		9070	3.03246	2.64801
8991	0.03829	0.26474		9080	2.16302	2.73727
8993	0.0699	0.30608		9090	2.15968	2.44627
8999	0.39256	0.27341		9100	2.21521	2.27067
9004	0.60633	0.29385		9110	2.66099	2.20078
9009	0.25999	0.28415		9120	2.15444	2.0366
9012	0.14047	0.25086		9130	1.81358	2.14161
9027	0.02138	0.16371		9140	1.33877	1.99313
9028	0.22614	0.1347		9150	2.74029	2.32029
9055	0.17056	0.17626		9160	1.91856	2.49924
9063	0.11493	0.27368		9170	3.79026	2.75209
9073	0.34828	0.30331		9180	2.70833	2.66223
9084	0.5085	0.42631		9190	2.603	2.5519
9105	0.37429	0.43249		9200	2.291	2.22102
9122	0.78557	0.37176		9210	1.36688	2.03933
9123	0.14581	0.3551		9220	2.13589	1.90868
9155	0.04464	0.40539		9230	1.79988	1.86528
9156	0.42519	0.29958		9240	1.94975	2.24278
9162	0.62572	0.30547		9250	2.07401	2.31864
9214	0.25652	0.47879		9260	3.25435	2.28598
9216	0.17529	0.52918		9270	2.51518	2.20656
9223	0.91122	0.4825		9280	1.63663	2.51432
9226	0.67717	0.58158		9290	1.55261	2.11318
9233	0.39229	0.57649		9300	3.61285	2.16747
9260	0.75193	0.46209		9310	1.24864	2.11512
9281	0.14986	0.347		9320	2.78663	2.02656
9291	0.3392	0.28673		9330	1.37487	1.97276
9307	0.10173	0.19694		9340	1.10981	2.00329
9309	0.09092	0.17713		9350	3.34386	1.59951
9311	0.30299	0.19813		9360	1.40128	1.66891
9316	0.05081	0.22496		9370	0.76774	1.88545
9348	0.44417	0.21142		9380	1.72188	1.50764
9353	0.23589	0.1642		9390	2.1925	1.61777
9364	0.02325	0.21131		9400	1.45482	1.81058
9365	0.06689	0.14442		9410	1.9519	1.8999
9366	0.28635	0.13732		9420	1.7318	1.92642
9369	0.10974	0.15965		9430	2.16849	2.08511
9385	0.20035	0.27098		9440	2.32507	2.24008
9412	0.13491	0.28813		9450	2.24827	2.39591
9415	0.62356	0.3296		9460	2.72676	2.24238
9435	0.37206	0.34264		9470	2.51097	2.04484
9441	0.31712	0.43291		9480	1.40085	2.00845
9442	0.26555	0.33439		9490	1.33737	1.81509
9468	0.58627	0.27202		9500	2.06632	1.67683
9475	0.13093	0.22057		9510	1.75992	1.5341
9482	0.06023	0.20548		9520	1.81967	1.60219
9515	0.05985	0.08961		9530	0.68722	1.73126
9518	0.19013	0.10389		9540	1.6778	2.08486
9537	0.00692	0.16888		9550	2.71167	2.04859
9538	0.2023	0.21506		9560	3.52795	2.47099
9547	0.38522	0.25657		9570	1.63833	2.70691
9554	0.29071	0.31203		9580	2.79921	2.40816
9557	0.39772	0.27638		9590	2.85741	2.00127
9564	0.2842	0.22422		9600	1.2179	1.97651
9567	0.02405	0.2258		9610	1.49351	1.89429
9586	0.1244	0.20427		9620	1.51451	1.81148
9589	0.29861	0.164		9630	2.38813	2.02163
9600	0.29007	0.2063		9640	2.44334	1.9004
9611	0.08287	0.1845		9650	2.26866	1.83269
9621	0.23558	0.14867		9660	0.88734	1.99407
9623	0.01539	0.12057		9670	1.17598	2.15499
9624	0.11942	0.11413		9680	3.19502	2.14653
9627	0.14959	0.08635		9690	3.24793	2.21689
9651	0.05067	0.08981		9700	2.22637	2.64629
9656	0.09669	0.10885		9710	1.23917	2.16931
9657	0.0327	0.09889		9720	3.32298	1.7792
9661	0.2146	0.0962		9730	0.8101	1.80311
9680	0.09977	0.10559		9740	1.29736	2.10534
9681	0.03722	0.11458		9750	2.34594	1.8276
9690	0.14364	0.09486		9760	2.75029	2.03448
9698	0.07768	0.08529		9770	1.93432	2.31135
9710	0.116	0.07999		9780	1.84449	2.50695
9747	0.05189	0.06973		9790	2.6817	2.23061
9750	0.01075	0.07659		9800	3.32395	2.10725
9759	0.09234	0.08136		9810	1.36858	2.14924
9760	0.11198	0.1146		9820	1.31752	1.89634
9766	0.13983	0.11413		9830	2.05445	1.74907
9768	0.21807	0.11983		9840	1.41719	1.77168
9777	0.00842	0.1213		9850	2.58761	1.70352
9812	0.12083	0.13426		9860	1.48165	1.95856
9817	0.11936	0.10556		9870	0.97671	2.12168
9840	0.20462	0.12121		9880	3.32964	1.86987
9843	0.0746	0.15753		9890	2.23282	1.79807
9846	0.08663	0.14791		9900	1.32855	2.15267
9855	0.30243	0.13944		9910	1.12263	1.98947
9883	0.07126	0.14228		9920	2.74974	2.06369
9907	0.16229	0.14562		9930	2.51363	2.05485
9917	0.08881	0.13621		9940	2.60391	2.07566
9972	0.10331	0.16526		9950	1.28434	1.8832
9978	0.25537	0.19092		9960	1.22666	1.62435
9982	0.21653	0.19378		9970	1.78746	1.62925
9985	0.29056	0.17616		9980	1.21938	1.5221
9996	0.10314	0.11678		9990	2.62842	1.51057
9999	0.01519	0.05741		9999	0.74856	1.49904

## Sheet: Fig3cd
phase	count
1	20
2	19
3	33
4	9
5	22
6	13
7	4
8	18
9	22
10	12
11	16
12	21
13	11
14	8
15	15
16	7
17	15
18	5
19	16
20	11
21	21
22	20
23	25
24	56
25	18
26	10
27	36
28	16
29	26
30	37
31	35
32	12
33	21
34	22
35	28
36	36
37	27
38	22
39	10
40	25
41	31
42	39
43	42
44	23
45	26
46	30
47	16
48	23
49	32
50	18
51	40
52	60
53	14
54	27
55	11
56	27
57	47
58	49
59	16
60	17
61	16
62	46
63	43
64	29
65	39
66	49
67	45
68	42
69	46
70	48
71	44
72	58
73	31
74	77
75	34
76	53
77	23
78	45
79	76
80	56
81	55
82	61
83	92
84	50
85	40
86	72
87	96
88	103
89	65
90	90
91	63
92	108
93	108
94	83
95	94
96	113
97	142
98	58
99	170
100	128
101	119
102	120
103	129
104	96
105	100
106	167
107	170
108	155
109	120
110	175
111	175
112	164
113	152
114	178
115	167
116	222
117	204
118	198
119	216
120	238
121	283
122	251
123	226
124	255
125	242
126	291
127	247
128	307
129	320
130	275
131	361
132	248
133	232
134	271
135	231
136	288
137	261
138	295
139	249
140	260
141	201
142	189
143	179
144	230
145	119
146	142
147	125
148	153
149	128
150	127
151	104
152	105
153	139
154	126
155	104
156	114
157	104
158	89
159	93
160	80
161	86
162	73
163	91
164	87
165	67
166	61
167	106
168	71
169	58
170	73
171	53
172	67
173	41
174	63
175	57
176	94
177	35
178	69
179	48
180	49
181	74
182	47
183	73
184	43
185	39
186	56
187	47
188	24
189	29
190	23
191	60
192	60
193	32
194	21
195	22
196	23
197	33
198	23
199	21
200	13
201	59
202	31
203	17
204	21
205	23
206	26
207	42
208	12
209	18
210	36
211	28
212	30
213	15
214	17
215	19
216	8
217	28
218	14
219	3
220	10
221	29
222	23
223	11
224	39
225	25
226	38
227	23
228	13
229	16
230	22
231	9
232	17
233	14
234	19
235	17
236	12
237	12
238	14
239	7
240	31
241	14
242	16
243	28
244	13
245	30
246	6
247	15
248	28
249	32
250	10
251	26
252	20
253	1
254	14
255	44
256	17
257	15
258	8
259	1
260	15
261	9
262	8
263	22
264	10
265	20
266	14
267	8
268	7
269	15
270	4
271	11
272	5
273	12
274	4
275	11
276	21
277	9
278	12
279	3
280	17
281	8
282	5
283	14
284	14
285	22
286	6
287	13
288	2
289	6
290	16
291	18
292	4
293	23
294	7
295	13
296	11
297	8
298	5
299	7
300	10
301	29
302	18
303	12
304	23
305	6
306	21
307	5
308	19
309	20
310	24
311	16
312	7
313	8
314	7
315	17
316	4
317	1
318	7
319	12
320	25
321	27
322	20
323	13
324	6
325	14
326	31
327	1
328	29
329	26
330	17
331	25
332	22
333	23
334	5
335	1
336	16
337	8
338	11
339	8
340	7
341	6
342	8
343	10
344	2
345	10
346	14
347	13
348	5
349	4
350	8
351	36
352	35
353	37
354	17
355	14
356	4
357	7
358	11
359	20
360	12

## Sheet: Fig3e
number	pre	sim
1	270	270
2	354	354
3	262	262
4	71	70
5	69	69
6	355	355
7	19	19
8	342	342
9	35	35
10	353	353
11	170	170
12	215	215
13	41	41
14	282	282
15	13	13
16	329	329
17	46	46
18	242	242
19	311	311
20	313	313
21	38	38
22	342	342
23	342	342
24	272	272
25	327	327
26	277	277
27	345	345
28	285	285
29	279	279
30	329	329
31	331	331
32	91	90
33	45	45
34	311	311
35	74	74
36	34	34
37	349	349
38	5	3
39	61	61
40	79	79
41	51	51
42	18	18
43	9	7
44	347	347
45	25	25
46	16	16
47	82	82
48	316	316
49	258	258
50	43	43
51	342	342
52	19	18
53	262	262
54	357	357
55	264	264
56	20	20
57	323	323
58	308	308
59	40	40
60	2	2
61	46	46
62	37	37
63	31	31
64	42	42
65	275	275
66	264	264
67	37	37
68	42	42
69	272	272
70	273	273
71	44	44
72	41	41
73	11	11
74	23	23
75	71	71
76	274	274
77	53	53
78	23	23
79	296	296
80	259	259
81	86	86
82	2	2
83	350	350
84	90	90
85	351	351
86	315	315
87	338	338
88	352	352
89	276	276
90	18	18
91	322	322
92	272	272
93	7	7
94	23	23
95	260	260
96	320	320
97	24	24
98	51	51
99	58	58
100	22	22

## Sheet: Fig6f
degree	simulation			degree	measurement
0	-27.35			0	-10.3273
1	-32.09			1	-11.5063
2	-24.759			2	-14.4473
3	-21.719			3	-20.4073
4	-21.18			4	-30.1106
5	-22.745			5	-20.2816
6	-27.03			6	-16.3729
7	-30.62			7	-15.6198
8	-24.343			8	-16.6669
9	-20.41			9	-18.8753
10	-18.681			10	-20.801
11	-18.623			11	-20.1221
12	-20.361			12	-17.617
13	-25.131			13	-16.4197
14	-36.36			14	-16.2793
15	-23.86			15	-16.7156
16	-18.531			16	-16.5141
17	-16.0264			17	-15.5171
18	-15.186			18	-14.2711
19	-15.8629			19	-12.7974
20	-18.635			20	-11.4484
21	-27.02			21	-10.5758
22	-25.381			22	-10.0438
23	-15.664			23	-8.65479
24	-11.024			24	-7.00486
25	-8.136			25	-5.74208
26	-6.24			26	-4.95041
27	-5.04			27	-4.30088
28	-4.39			28	-3.96839
29	-4.2			29	-4.2031
30	-4.46			30	-4.86041
31	-5.14			31	-5.22182
32	-6.27			32	-5.01124
33	-7.907			33	-4.81057
34	-10.158			34	-4.75906
35	-13.263			35	-5.1775
36	-17.784			36	-6.60627
37	-25.481			37	-9.101
38	-30.65			38	-11.6458
39	-22.928			39	-12.8023
40	-19.722			40	-11.6149
41	-18.417			41	-10.0699
42	-18.228			42	-10.2012
43	-18.907			43	-12.7612
44	-20.438			44	-15.9852
45	-23.021			45	-18.1188
46	-27.35			46	-14.4589
47	-36.72			47	-12.7199
48	-38.28			48	-13.7327
49	-28.98			49	-19.7059
50	-25.292			50	-51.629
51	-23.367			51	-22.3195
52	-22.413			52	-17.8471
53	-22.147			53	-17.4383
54	-22.456			54	-22.8129
55	-23.321			55	-21.7652
56	-24.792			56	-19.6607
57	-26.98			57	-18.7372
58	-29.91			58	-19.8749
59	-32.25			59	-20.8178
60	-30.65			60	-18.2293
61	-27.33			61	-19.9186
62	-24.554			62	-24.249
63	-22.439			63	-20.1973
64	-20.818			64	-15.064
65	-19.56			65	-14.568
66	-18.577			66	-21.637
67	-17.808			67	-22.9547
68	-17.2104			68	-14.2478
69	-16.7547			69	-12.2032
70	-16.417			70	-14.2406
71	-16.1791			71	-26.2904
72	-16.0265			72	-16.0512
73	-15.9472			73	-11.0846
74	-15.9313			74	-11.7262
75	-15.97			75	-17.5211
76	-16.0561			76	-21.9021
77	-16.183			77	-12.3062
78	-16.3448			78	-10.8155
79	-16.5361			79	-14.4267
80	-16.7522			80	-34.9117
81	-16.9887			81	-14.5799
82	-17.2413			82	-10.9389
83	-17.5065			83	-12.4035
84	-17.781			84	-21.5377
85	-18.062			85	-17.7229
86	-18.346			86	-11.8824
87	-18.633			87	-11.781
88	-18.92			88	-16.401
89	-19.207			89	-24.4998
90	-19.494			90	-13.8888
-90	-19.596			-90	-16.8843
-89	-19.397			-89	-15.7479
-88	-19.208			-88	-21.0327
-87	-19.028			-87	-28.9196
-86	-18.857			-86	-18.4072
-85	-18.697			-85	-16.4265
-84	-18.548			-84	-16.9753
-83	-18.414			-83	-23.2748
-82	-18.299			-82	-22.9428
-81	-18.208			-81	-16.4874
-80	-18.145			-80	-15.7815
-79	-18.118			-79	-18.7797
-78	-18.133			-78	-23.4178
-77	-18.198			-77	-16.9981
-76	-18.321			-76	-14.8388
-75	-18.512			-75	-16.4705
-74	-18.781			-74	-22.8441
-73	-19.14			-73	-21.4473
-72	-19.599			-72	-15.7015
-71	-20.169			-71	-14.8593
-70	-20.861			-70	-18.0258
-69	-21.68			-69	-23.7113
-68	-22.62			-68	-19.2279
-67	-23.65			-67	-18.3564
-66	-24.698			-66	-20.1418
-65	-25.631			-65	-24.1715
-64	-26.283			-64	-32.4485
-63	-26.548			-63	-22.7031
-62	-26.483			-62	-21.4931
-61	-26.271			-61	-25.1402
-60	-26.106			-60	-26.8436
-59	-26.129			-59	-25.5546
-58	-26.429			-58	-36.007
-57	-27.05			-57	-24.1887
-56	-27.98			-56	-19.9637
-55	-29.1			-55	-20.4374
-54	-30.05			-54	-26.1048
-53	-30.29			-53	-27.4858
-52	-29.7			-52	-23.4833
-51	-28.77			-51	-24.5759
-50	-27.96			-50	-30.6506
-49	-27.42			-49	-32.8745
-48	-27.03			-48	-24.3468
-47	-26.394			-47	-21.6345
-46	-25.169			-46	-22.0893
-45	-23.445			-45	-23.4875
-44	-21.656			-44	-17.9779
-43	-20.163			-43	-14.0706
-42	-19.175			-42	-12.6466
-41	-18.849			-41	-12.2729
-40	-19.411			-40	-11.7788
-39	-21.376			-39	-11.755
-38	-26.548			-38	-10.311
-37	-39.28			-37	-8.16687
-36	-21.723			-36	-7.02893
-35	-15.49			-35	-7.09093
-34	-11.603			-34	-7.14964
-33	-8.875			-33	-6.39571
-32	-6.911			-32	-5.7322
-31	-5.54			-31	-5.17439
-30	-4.68			-30	-4.86823
-29	-4.29			-29	-4.44565
-28	-4.38			-28	-4.41241
-27	-4.98			-27	-4.62197
-26	-6.18			-26	-5.29679
-25	-8.122			-25	-6.47507
-24	-11.158			-24	-7.79168
-23	-16.1837			-23	-9.05548
-22	-26.96			-22	-10.0952
-21	-23.056			-21	-10.6423
-20	-16.9855			-20	-11.3988
-19	-14.773			-19	-12.6002
-18	-14.435			-18	-13.9166
-17	-15.62			-17	-16.0552
-16	-18.657			-16	-18.9349
-15	-25.339			-15	-20.8836
-14	-31.88			-14	-21.1276
-13	-21.979			-13	-21.9693
-12	-18.32			-12	-22.9817
-11	-17.0978			-11	-21.3974
-10	-17.5681			-10	-19.0622
-9	-19.812			-9	-17.2711
-8	-24.585			-8	-16.1859
-7	-28.04			-7	-16.5856
-6	-22.127			-6	-17.8342
-5	-18.478			-5	-21.6536
-4	-16.8749			-4	-20.7042
-3	-16.7501			-3	-14.5244
-2	-18.03			-2	-11.7153
-1	-21.092			-1	-10.1641

## Sheet: FigS1ab
train				val				train				val
step	acc	smooth		step	acc	smooth		step	acc	smooth		step	acc	smooth
18	0.03	0.052		0	0	-0.006		18	9.1574	8.91629		0	11.5305	11.6246
24	0.09	0.108		10	0.01	0.029		24	8.26009	7.97653		10	11.2039	10.3296
40	0.26	0.164		20	0.08	0.064		40	5.76774	7.03677		20	7.93017	9.03455
42	0.17	0.232		30	0.1	0.116		42	6.81995	6.10095		30	7.70212	7.90054
45	0.27	0.278		40	0.13	0.152		45	5.17865	5.42077		40	6.80613	6.88176
56	0.37	0.274		50	0.26	0.192		56	4.47834	5.35144		50	5.86041	6.34344
71	0.32	0.328		60	0.19	0.246		71	4.85915	4.78147		60	6.10998	5.67479
74	0.24	0.362		70	0.28	0.28		74	5.42111	4.52588		70	5.23856	5.41283
94	0.44	0.384		80	0.37	0.296		94	3.97011	4.30454		80	4.35888	5.08373
106	0.44	0.436		90	0.3	0.336		106	3.90067	3.89495		90	5.49634	4.67715
126	0.48	0.502		100	0.34	0.348		126	3.37167	3.41384		100	4.2149	4.49083
155	0.58	0.512		110	0.39	0.356		155	2.81121	3.27145		110	4.0771	4.40923
158	0.57	0.514		120	0.34	0.386		158	3.01554	3.30391		120	4.30694	4.11667
167	0.49	0.52		130	0.41	0.414		167	3.25814	3.2363		130	3.95087	3.98959
183	0.45	0.536		140	0.45	0.424		183	4.06301	3.05918		140	4.03356	3.9325
185	0.51	0.552		150	0.48	0.44		185	3.03359	2.94474		150	3.57947	3.88248
229	0.66	0.584		160	0.44	0.462		229	1.9256	2.70234		160	3.79167	3.82064
234	0.65	0.618		170	0.42	0.468		234	2.44336	2.38298		170	4.05683	3.74127
249	0.65	0.626		180	0.52	0.476		249	2.04613	2.33114		180	3.64168	3.63633
255	0.62	0.622		190	0.48	0.504		255	2.4662	2.37232		190	3.6367	3.47293
260	0.55	0.614		200	0.52	0.532		260	2.77438	2.38914		200	3.05478	3.26729
267	0.64	0.612		210	0.58	0.548		267	2.1315	2.41278		210	2.97466	3.05846
273	0.61	0.626		220	0.56	0.56		273	2.52747	2.44609		220	3.02864	2.90897
308	0.64	0.64		230	0.6	0.564		308	2.16436	2.36293		230	2.5975	2.95531
310	0.69	0.644		240	0.54	0.564		310	2.63271	2.39985		240	2.88925	2.91624
318	0.62	0.668		250	0.54	0.556		318	2.35862	2.21677		250	3.2865	2.99707
339	0.66	0.67		260	0.58	0.56		339	2.31611	2.14084		260	2.77933	3.00309
347	0.73	0.664		270	0.52	0.572		347	1.61206	1.95828		270	3.43279	3.03717
367	0.65	0.686		280	0.62	0.592		367	1.78473	1.77973		280	2.62758	2.85649
421	0.66	0.706		290	0.6	0.586		421	1.71991	1.63374		290	3.05966	2.98924
422	0.73	0.718		300	0.64	0.602		422	1.46582	1.54983		300	2.38307	2.91879
439	0.76	0.728		310	0.55	0.61		439	1.58617	1.56633		310	3.44312	2.90083
442	0.79	0.756		320	0.6	0.606		442	1.19254	1.45346		320	3.08051	2.75681
445	0.7	0.768		330	0.66	0.602		445	1.8672	1.39734		330	2.53777	2.81143
460	0.8	0.766		340	0.58	0.612		460	1.1556	1.35047		340	2.33959	2.62081
463	0.79	0.748		350	0.62	0.62		463	1.18519	1.50194		350	2.65616	2.47619
464	0.75	0.758		360	0.6	0.612		464	1.35184	1.48083		360	2.49002	2.48642
474	0.7	0.756		370	0.64	0.64		474	1.94989	1.49894		370	2.35742	2.42148
493	0.75	0.762		380	0.62	0.646		493	1.76165	1.45848		380	2.58889	2.28361
514	0.79	0.758		390	0.72	0.646		514	1.24614	1.49741		390	2.01493	2.27876
531	0.82	0.772		400	0.65	0.668		531	0.9829	1.4309		400	1.96679	2.17561
536	0.73	0.772		410	0.6	0.676		536	1.54648	1.35436		410	2.46578	2.16989
563	0.77	0.772		420	0.75	0.662		563	1.61732	1.38484		420	1.84163	2.25903
573	0.75	0.776		430	0.66	0.674		573	1.37894	1.39122		430	2.5603	2.28253
579	0.79	0.784		440	0.65	0.68		579	1.39855	1.39678		440	2.46063	2.34592
586	0.84	0.798		450	0.71	0.672		586	1.01479	1.28283		450	2.08428	2.34628
587	0.77	0.8		460	0.63	0.69		587	1.57427	1.29316		460	2.78276	2.22867
620	0.84	0.798		470	0.71	0.688		620	1.04759	1.29382		470	1.84341	2.21431
622	0.76	0.784		480	0.75	0.69		622	1.43058	1.38706		480	1.97226	2.18858
634	0.78	0.792		490	0.64	0.706		634	1.40189	1.27409		490	2.38882	2.03082
641	0.77	0.788		500	0.72	0.72		641	1.48097	1.29902		500	1.95567	1.97315
642	0.81	0.798		510	0.71	0.704		642	1.00942	1.21836		510	1.99395	1.93701
644	0.82	0.802		520	0.78	0.728		644	1.17223	1.1813		520	1.55504	1.84391
647	0.81	0.788		530	0.67	0.718		647	1.02728	1.21659		530	1.79158	1.96632
649	0.8	0.778		540	0.76	0.714		649	1.21659	1.34574		540	1.9233	2.0307
661	0.7	0.774		550	0.67	0.692		661	1.65741	1.38158		550	2.56775	2.12357
671	0.76	0.772		560	0.69	0.714		671	1.65521	1.46587		560	2.31583	2.07258
714	0.8	0.774		570	0.67	0.702		714	1.35142	1.45863		570	2.01937	2.09458
722	0.8	0.808		580	0.78	0.696		722	1.44871	1.27406		580	1.53665	1.97945
730	0.81	0.818		590	0.7	0.696		730	1.1804	1.19062		590	2.03328	1.9952
739	0.87	0.824		600	0.64	0.706		739	0.73458	1.13131		600	1.99211	2.02644
752	0.81	0.844		610	0.69	0.684		752	1.238	0.98481		610	2.3946	2.1758
756	0.83	0.854		620	0.72	0.686		756	1.05485	0.93208		620	2.17555	2.06616
765	0.9	0.856		630	0.67	0.686		765	0.71624	0.92124		630	2.28345	2.15342
769	0.86	0.846		640	0.71	0.688		769	0.91674	0.94966		640	1.48507	2.02812
771	0.88	0.85		650	0.64	0.696		771	0.68038	0.88883		650	2.42841	1.93119
773	0.76	0.84		660	0.7	0.696		773	1.38007	0.91316		660	1.76811	1.87577
780	0.85	0.828		670	0.76	0.7		780	0.75069	0.928		670	1.69091	2.03477
785	0.85	0.824		680	0.67	0.698		785	0.83793	0.95217		680	2.00633	2.02054
787	0.8	0.814		690	0.73	0.71		787	0.99094	0.99595		690	2.28008	1.99741
792	0.86	0.8		700	0.63	0.702		792	0.80121	1.10706		700	2.35725	2.08368
794	0.71	0.792		710	0.76	0.72		794	1.59898	1.16238		710	1.65246	2.05706
798	0.78	0.784		720	0.72	0.722		798	1.30624	1.20933		720	2.12228	1.96546
802	0.81	0.764		730	0.76	0.728		802	1.11451	1.31297		730	1.87321	2.05232
808	0.76	0.784		740	0.74	0.73		808	1.2257	1.23681		740	1.82208	2.06006
809	0.76	0.796		750	0.66	0.748		809	1.31944	1.19474		750	2.79157	1.94868
832	0.81	0.784		760	0.77	0.762		832	1.21819	1.28886		760	1.69117	1.80271
836	0.84	0.802		770	0.81	0.758		836	1.09587	1.17428		770	1.56539	1.83941
869	0.75	0.828		780	0.83	0.792		869	1.5851	1.00542		780	1.14335	1.47911
876	0.85	0.836		790	0.72	0.786		876	0.65281	0.96874		790	2.00556	1.54128
882	0.89	0.822		800	0.83	0.79		882	0.47512	1.01002		800	0.99008	1.46684
896	0.85	0.844		810	0.74	0.772		896	1.03482	0.87835		810	2.00203	1.65657
900	0.77	0.842		820	0.83	0.772		900	1.30225	0.88373		820	1.19316	1.63342
907	0.86	0.82		830	0.74	0.778		907	0.92675	1.03633		830	2.09203	1.63828
909	0.84	0.82		840	0.72	0.772		909	0.67972	1.00578		840	1.88981	1.62749
917	0.78	0.834		850	0.86	0.752		917	1.23812	0.97466		850	1.01438	1.76882
931	0.85	0.838		860	0.71	0.746		931	0.88206	0.95449		860	1.94809	1.79513
932	0.84	0.848		870	0.73	0.76		932	1.14663	0.97378		870	1.89978	1.71909
942	0.88	0.86		880	0.71	0.74		942	0.82591	0.89298		880	2.22359	1.87153
945	0.89	0.868		890	0.79	0.756		945	0.77617	0.84869		890	1.50959	1.74936
954	0.84	0.87		900	0.76	0.762		954	0.83411	0.8528		900	1.77661	1.72937
962	0.89	0.864		910	0.79	0.77		962	0.66062	0.83668		910	1.33725	1.59556
971	0.85	0.85		920	0.76	0.76		971	1.1672	0.88703		920	1.79981	1.64552
972	0.85	0.854		930	0.75	0.766		972	0.74529	0.87029		930	1.55456	1.53934
978	0.82	0.864		940	0.74	0.764		978	1.02793	0.82574		940	1.75936	1.60812
979	0.86	0.87		950	0.79	0.764		979	0.75039	0.70205		950	1.24574	1.53601
984	0.94	0.874		960	0.78	0.762		984	0.43789	0.72527		960	1.68116	1.59788
1002	0.88	0.874		970	0.76	0.78		1002	0.54876	0.7236		970	1.43925	1.50089
1005	0.87	0.858		980	0.74	0.782		1005	0.86139	0.82688		980	1.86388	1.51342
1014	0.82	0.852		990	0.83	0.782		1014	1.01957	0.8231		990	1.27439	1.49947
1044	0.78	0.844		1000	0.8	0.79		1044	1.26676	0.93231		1000	1.30843	1.43006
1057	0.91	0.84		1010	0.78	0.798		1057	0.41901	0.92025		1010	1.6114	1.3734
1063	0.84	0.852		1020	0.8	0.786		1063	1.0948	0.8637		1020	1.09219	1.42577
1066	0.85	0.866		1030	0.78	0.79		1066	0.80114	0.78125		1030	1.5806	1.45733
1068	0.88	0.852		1040	0.77	0.796		1068	0.73678	0.86322		1040	1.53623	1.4192
1072	0.85	0.856		1050	0.82	0.786		1072	0.85453	0.79436		1050	1.46625	1.55711
1078	0.84	0.856		1060	0.81	0.78		1078	0.82885	0.77206		1060	1.42072	1.604
1083	0.86	0.858		1070	0.75	0.778		1083	0.75051	0.76155		1070	1.78176	1.59795
1093	0.85	0.858		1080	0.75	0.768		1093	0.68963	0.74736		1080	1.81501	1.69593
1099	0.89	0.864		1090	0.76	0.784		1099	0.68424	0.72438		1090	1.50599	1.62062
1104	0.85	0.864		1100	0.77	0.792		1104	0.78357	0.69986		1100	1.95615	1.5833
1114	0.87	0.86		1110	0.89	0.812		1114	0.71397	0.79314		1110	1.0442	1.48633
1156	0.86	0.862		1120	0.79	0.826		1156	0.62787	0.79995		1120	1.59516	1.50705
1160	0.83	0.862		1130	0.85	0.834		1160	1.15606	0.83335		1130	1.33017	1.39552
1161	0.9	0.856		1140	0.83	0.816		1161	0.71827	0.82667		1140	1.60959	1.4842
1162	0.85	0.864		1150	0.81	0.826		1162	0.95057	0.82699		1150	1.39851	1.3806
1180	0.84	0.86		1160	0.8	0.812		1180	0.68059	0.77648		1160	1.48757	1.45496
1193	0.9	0.86		1170	0.84	0.814		1193	0.62947	0.7744		1170	1.07714	1.32675
1206	0.81	0.874		1180	0.78	0.824		1206	0.90349	0.70921		1180	1.70201	1.29401
1232	0.9	0.894		1190	0.84	0.83		1232	0.7079	0.67694		1190	0.9685	1.24862
1244	0.92	0.878		1200	0.86	0.826		1244	0.62458	0.76515		1200	1.2348	1.28007
1255	0.94	0.9		1210	0.83	0.836		1255	0.51926	0.68475		1210	1.26063	1.21937
1258	0.82	0.894		1220	0.82	0.826		1258	1.07051	0.7256		1220	1.2344	1.38668
1261	0.92	0.884		1230	0.83	0.814		1261	0.50152	0.7395		1230	1.39851	1.51685
1281	0.87	0.88		1240	0.79	0.796		1281	0.91214	0.74495		1240	1.80508	1.64469
1287	0.87	0.892		1250	0.8	0.784		1287	0.69405	0.64644		1250	1.88564	1.8702
1294	0.92	0.89		1260	0.74	0.78		1294	0.54655	0.67824		1260	1.89982	1.90883
1300	0.88	0.902		1270	0.76	0.774		1300	0.57793	0.56554		1270	2.36197	1.91707
1316	0.91	0.904		1280	0.81	0.784		1316	0.66051	0.54782		1280	1.59162	1.74084
1319	0.93	0.9		1290	0.76	0.802		1319	0.34866	0.56871		1290	1.84631	1.60978
1330	0.88	0.9		1300	0.85	0.816		1330	0.60546	0.58124		1300	1.00449	1.38044
1333	0.9	0.91		1310	0.83	0.812		1333	0.65101	0.50657		1310	1.24452	1.32666
1336	0.88	0.904		1320	0.83	0.816		1336	0.64054	0.5418		1320	1.21524	1.37448
1337	0.96	0.902		1330	0.79	0.808		1337	0.28715	0.5721		1330	1.32275	1.44765
1385	0.9	0.894		1340	0.78	0.792		1385	0.52485	0.58829		1340	2.08539	1.5689
1388	0.87	0.884		1350	0.81	0.774		1388	0.75696	0.61886		1350	1.37033	1.69202
1391	0.86	0.858		1360	0.75	0.798		1391	0.73195	0.71018		1360	1.85081	1.54699
1392	0.83	0.846		1370	0.74	0.798		1392	0.79339	0.77103		1370	1.8308	1.48682
1414	0.83	0.846		1380	0.91	0.796		1414	0.74373	0.75381		1380	0.59762	1.49375
1426	0.84	0.852		1390	0.78	0.816		1426	0.82912	0.71738		1390	1.78452	1.33858
1436	0.87	0.856		1400	0.8	0.824		1436	0.67088	0.73111		1400	1.40499	1.24949
1440	0.89	0.86		1410	0.85	0.81		1440	0.54981	0.72081		1410	1.07495	1.49486
1465	0.85	0.876		1420	0.78	0.824		1465	0.862	0.65851		1420	1.38539	1.38356
1466	0.85	0.882		1430	0.84	0.842		1466	0.69226	0.68077		1430	1.82446	1.27032
1477	0.92	0.882		1440	0.85	0.816		1477	0.5176	0.71387		1440	1.22802	1.54442
1485	0.9	0.896		1450	0.89	0.802		1485	0.78216	0.64765		1450	0.83877	1.69069
1489	0.89	0.908		1460	0.72	0.784		1489	0.71531	0.61911		1460	2.44548	1.70591
1491	0.92	0.902		1470	0.71	0.776		1491	0.53093	0.68221		1470	2.11672	1.75828
1523	0.91	0.904		1480	0.75	0.758		1523	0.54955	0.5997		1480	1.90053	1.96732
1527	0.89	0.904		1490	0.81	0.772		1527	0.8331	0.58898		1490	1.48991	1.78885
1552	0.91	0.892		1500	0.8	0.8		1552	0.36962	0.62402		1500	1.88393	1.60845
1568	0.89	0.892		1510	0.79	0.812		1568	0.66173	0.61801		1510	1.55316	1.50145
1569	0.86	0.888		1520	0.85	0.806		1569	0.70613	0.58789		1520	1.21472	1.52778
1584	0.91	0.888		1530	0.81	0.81		1584	0.51948	0.59068		1530	1.3655	1.38918
1588	0.87	0.89		1540	0.78	0.806		1588	0.68249	0.54916		1540	1.62156	1.49864
1604	0.91	0.884		1550	0.82	0.788		1604	0.38358	0.57709		1550	1.19095	1.51987
1605	0.9	0.878		1560	0.77	0.798		1605	0.45415	0.59354		1560	2.10048	1.50598
1627	0.83	0.876		1570	0.76	0.814		1627	0.84574	0.58365		1570	1.32086	1.41379
1632	0.88	0.87		1580	0.86	0.822		1632	0.60173	0.64068		1580	1.29606	1.38739
1637	0.86	0.86		1590	0.86	0.838		1637	0.63306	0.72458		1590	1.16059	1.21729
1640	0.88	0.874		1600	0.86	0.862		1640	0.6687	0.68552		1600	1.05896	1.15299
1645	0.85	0.88		1610	0.85	0.846		1645	0.87367	0.69305		1610	1.24997	1.26783
1648	0.9	0.886		1620	0.88	0.83		1648	0.65042	0.6869		1620	0.99936	1.46777
1660	0.91	0.886		1630	0.78	0.82		1660	0.6394	0.63789		1630	1.87025	1.61673
1668	0.89	0.906		1640	0.78	0.814		1668	0.60229	0.53		1640	2.16031	1.69369
1675	0.88	0.898		1650	0.81	0.802		1675	0.42366	0.56226		1650	1.80376	1.78283
1682	0.95	0.9		1660	0.82	0.814		1682	0.33422	0.51172		1660	1.63477	1.66316
1691	0.86	0.896		1670	0.82	0.832		1691	0.81171	0.52323		1670	1.44506	1.50823
1695	0.92	0.908		1680	0.84	0.844		1695	0.38673	0.52025		1680	1.27191	1.37111
1697	0.87	0.896		1690	0.87	0.846		1697	0.65983	0.58154		1690	1.38563	1.25337
1699	0.94	0.908		1700	0.87	0.848		1699	0.40877	0.50233		1700	1.11817	1.25313
1702	0.89	0.9		1710	0.83	0.846		1702	0.64065	0.56397		1710	1.04608	1.24155
1709	0.92	0.9		1720	0.83	0.826		1709	0.41566	0.55712		1720	1.44387	1.35102
1718	0.88	0.892		1730	0.83	0.812		1718	0.69492	0.56592		1730	1.21402	1.43112
1728	0.87	0.896		1740	0.77	0.796		1728	0.62559	0.51989		1740	1.93294	1.72569
1732	0.9	0.902		1750	0.8	0.794		1732	0.45277	0.48568		1750	1.5187	1.83937
1734	0.91	0.908		1760	0.75	0.8		1734	0.41051	0.44541		1760	2.51893	1.86873
1737	0.95	0.918		1770	0.82	0.814		1737	0.2446	0.4237		1770	2.01227	1.77085
1742	0.91	0.924		1780	0.86	0.832		1742	0.49356	0.40292		1780	1.3608	1.62053
1745	0.92	0.918		1790	0.84	0.848		1745	0.51705	0.46199		1790	1.44354	1.38461
1746	0.93	0.91		1800	0.89	0.858		1746	0.34888	0.51391		1800	0.76713	1.18519
1766	0.88	0.912		1810	0.83	0.85		1766	0.70587	0.50602		1810	1.33933	1.14047
1775	0.91	0.904		1820	0.87	0.856		1775	0.50416	0.52867		1820	1.01516	1.04464
1781	0.92	0.902		1830	0.82	0.832		1781	0.45415	0.5401		1830	1.13718	1.21425
1788	0.88	0.91		1840	0.87	0.832		1788	0.63027	0.48241		1840	0.96439	1.2397
1789	0.92	0.906		1850	0.77	0.83		1789	0.40602	0.47223		1850	1.6152	1.30427
1798	0.92	0.9		1860	0.83	0.826		1798	0.41745	0.49716		1860	1.46658	1.45348
1805	0.89	0.904		1870	0.86	0.808		1805	0.45327	0.48852		1870	1.338	1.68096
1826	0.89	0.896		1880	0.8	0.816		1826	0.57879	0.51479		1880	1.88322	1.70296
1830	0.9	0.898		1890	0.78	0.826		1830	0.58709	0.51181		1890	2.10179	1.5958
1840	0.88	0.906		1900	0.81	0.808		1840	0.53737	0.53419		1900	1.72521	1.73574
1844	0.93	0.92		1910	0.88	0.814		1844	0.4025	0.50444		1910	0.93077	1.5973
1853	0.93	0.926		1920	0.77	0.822		1853	0.5652	0.44337		1920	2.03771	1.44598
1866	0.96	0.928		1930	0.83	0.824		1866	0.43001	0.43124		1930	1.19104	1.31612
1869	0.93	0.924		1940	0.82	0.8		1869	0.28178	0.42741		1940	1.3452	1.59989
1875	0.89	0.918		1950	0.82	0.82		1875	0.47668	0.41465		1950	1.07591	1.41007
1877	0.91	0.902		1960	0.76	0.804		1877	0.38337	0.46526		1960	2.34959	1.55139
1911	0.9	0.894		1970	0.87	0.802		1911	0.50139	0.54727		1970	1.08864	1.70372
1917	0.88	0.892		1980	0.75	0.8		1917	0.6831	0.60055		1980	1.8976	1.84038
1934	0.89	0.9		1990	0.81	0.822		1934	0.69181	0.60542		1990	2.10685	1.66156
1944	0.88	0.904		2000	0.81	0.812		1944	0.74309	0.58431		2000	1.7592	1.74962
1947	0.95	0.912		2010	0.87	0.83		1947	0.40771	0.53219		2010	1.45552	1.58493
1949	0.92	0.922		2020	0.82	0.83		1949	0.39587	0.46637		2020	1.52894	1.45222
1967	0.92	0.928		2030	0.84	0.836		1967	0.42251	0.43046		2030	1.07416	1.4261
1981	0.94	0.916		2040	0.81	0.82		1981	0.3627	0.44344		2040	1.44327	1.48975
1983	0.91	0.91		2050	0.84	0.798		1983	0.5635	0.48313		2050	1.62861	1.56484
2001	0.89	0.91		2060	0.79	0.804		2001	0.47265	0.45651		2060	1.77378	1.60222
2005	0.89	0.9		2070	0.71	0.812		2005	0.59431	0.51278		2070	1.9044	1.61386
2013	0.92	0.896		2080	0.87	0.806		2013	0.28939	0.52106		2080	1.26103	1.62198
2030	0.89	0.894		2090	0.85	0.808		2030	0.64407	0.57426		2090	1.50148	1.6856
2036	0.89	0.894		2100	0.81	0.828		2036	0.60487	0.64507		2100	1.66922	1.6726
2060	0.88	0.898		2110	0.8	0.83		2060	0.73866	0.65757		2110	2.09188	1.64699
2073	0.89	0.9		2120	0.81	0.812		2073	0.94839	0.64213		2120	1.8394	1.70442
2076	0.94	0.894		2130	0.88	0.806		2076	0.35188	0.65969		2130	1.13298	1.66812
2077	0.9	0.892		2140	0.76	0.824		2077	0.56688	0.67467		2140	1.78865	1.47816
2079	0.86	0.894		2150	0.78	0.818		2079	0.69262	0.60984		2150	1.4877	1.52844
2081	0.87	0.888		2160	0.89	0.806		2081	0.81358	0.62609		2160	1.14209	1.54875
2085	0.9	0.878		2170	0.78	0.824		2085	0.62422	0.65959		2170	2.09079	1.42837
2089	0.91	0.896		2180	0.82	0.82		2089	0.43312	0.58024		2180	1.23452	1.49479
2096	0.85	0.902		2190	0.85	0.808		2096	0.73442	0.5173		2190	1.18676	1.56328
2111	0.95	0.914		2200	0.76	0.828		2111	0.29585	0.43713		2200	1.81978	1.31675
2145	0.9	0.922		2210	0.83	0.84		2145	0.49891	0.40921		2210	1.48453	1.23295
2149	0.96	0.932		2220	0.88	0.834		2149	0.22334	0.34899		2220	0.85813	1.34695
2156	0.95	0.926		2230	0.88	0.856		2156	0.29351	0.35577		2230	0.81554	1.25842
2165	0.9	0.93		2240	0.82	0.842		2165	0.43331	0.33559		2240	1.75674	1.42557
2177	0.92	0.92		2250	0.87	0.83		2177	0.32976	0.40396		2250	1.37713	1.61204
2187	0.92	0.912		2260	0.76	0.822		2187	0.39802	0.43839		2260	2.32029	1.62134
2189	0.91	0.908		2270	0.82	0.808		2189	0.56518	0.46663		2270	1.79051	1.68725
2191	0.91	0.9		2280	0.84	0.792		2191	0.46567	0.54677		2280	0.86204	1.70006
2196	0.88	0.896		2290	0.75	0.792		2196	0.57453	0.58911		2290	2.08629	1.72146
2199	0.88	0.898		2300	0.79	0.778		2199	0.73044	0.57623		2300	1.44116	1.84148
2207	0.9	0.894		2310	0.76	0.764		2207	0.60973	0.58496		2310	2.42731	1.993
2211	0.92	0.906		2320	0.75	0.794		2211	0.50078	0.51683		2320	2.39061	1.76932
2231	0.89	0.914		2330	0.77	0.8		2231	0.50931	0.43896		2330	1.61963	1.82021
2236	0.94	0.918		2340	0.9	0.818		2236	0.23391	0.4131		2340	0.96788	1.6206
2237	0.92	0.92		2350	0.82	0.844		2237	0.34107	0.36952		2350	1.69559	1.33415
2239	0.92	0.92		2360	0.85	0.846		2239	0.48042	0.39016		2360	1.42927	1.42229
2242	0.93	0.906		2370	0.88	0.832		2242	0.28291	0.47733		2370	0.95838	1.52057
2246	0.89	0.896		2380	0.78	0.834		2246	0.61249	0.53094		2380	2.06031	1.4957
2247	0.87	0.902		2390	0.83	0.842		2247	0.66978	0.49096		2390	1.45929	1.41903
2254	0.87	0.896		2400	0.83	0.836		2254	0.60911	0.55361		2400	1.57124	1.54432
2257	0.95	0.906		2410	0.89	0.848		2257	0.28052	0.48674		2410	1.04596	1.34616
2262	0.9	0.916		2420	0.85	0.842		2262	0.59615	0.44514		2420	1.58483	1.39453
2281	0.94	0.928		2430	0.84	0.844		2281	0.27814	0.39249		2430	1.06948	1.37789
2291	0.92	0.916		2440	0.8	0.846		2291	0.46178	0.45794		2440	1.70113	1.381
2297	0.93	0.906		2450	0.84	0.854		2297	0.34588	0.59169		2450	1.48806	1.25176
2303	0.89	0.904		2460	0.9	0.85		2303	0.60777	0.60157		2460	1.06151	1.37911
2307	0.85	0.904		2470	0.89	0.858		2307	1.26489	0.59132		2470	0.9386	1.36084
2319	0.93	0.892		2480	0.82	0.868		2319	0.32754	0.61776		2480	1.70626	1.26617
2320	0.92	0.902		2490	0.84	0.87		2320	0.41051	0.55424		2490	1.60979	1.22302
2345	0.87	0.916		2500	0.89	0.866		2345	0.47808	0.39807		2500	1.0147	1.18509
2354	0.94	0.914		2510	0.91	0.876		2354	0.29018	0.43618		2510	0.84576	1.08211
2389	0.92	0.924		2520	0.87	0.876		2389	0.48405	0.37981		2520	0.74894	1.02597
2390	0.92	0.938		2530	0.87	0.874		2390	0.51809	0.3522		2530	1.19134	0.98498
2392	0.97	0.928		2540	0.84	0.86		2392	0.12862	0.42529		2540	1.32909	1.01856
2436	0.94	0.91		2550	0.88	0.852		2436	0.34006	0.48639		2550	0.80977	1.16019
2444	0.89	0.912		2560	0.84	0.85		2444	0.65561	0.46923		2560	1.01366	1.16554
2451	0.83	0.906		2570	0.83	0.852		2451	0.78956	0.49479		2570	1.45708	1.18552
2453	0.93	0.906		2580	0.86	0.834		2453	0.43232	0.5018		2580	1.21809	1.33651
2455	0.94	0.924		2590	0.85	0.842		2455	0.2564	0.39569		2590	1.42899	1.36298
2460	0.94	0.94		2600	0.79	0.848		2460	0.37514	0.32143		2600	1.56475	1.28744
2485	0.98	0.936		2610	0.88	0.832		2485	0.12507	0.35745		2610	1.14599	1.38155
2486	0.91	0.93		2620	0.86	0.832		2486	0.41825	0.37367		2620	1.07937	1.30444
2496	0.91	0.928		2630	0.78	0.846		2496	0.61241	0.38838		2630	1.68865	1.25069
2498	0.91	0.908		2640	0.85	0.83		2498	0.33749	0.49937		2640	1.04344	1.37543
2503	0.93	0.9		2650	0.86	0.834		2503	0.44869	0.56573		2650	1.29601	1.51812
2517	0.88	0.902		2660	0.8	0.854		2517	0.68	0.53145		2660	1.76967	1.36252
2523	0.87	0.91		2670	0.88	0.85		2523	0.75007	0.50121		2670	1.79282	1.52144
2532	0.92	0.906		2680	0.88	0.858		2532	0.44103	0.5071		2680	0.91068	1.45149
2547	0.95	0.924		2690	0.83	0.872		2547	0.18628	0.39718		2690	1.83801	1.31871
2551	0.91	0.938		2700	0.9	0.852		2551	0.47815	0.30734		2700	0.94628	1.37751
2553	0.97	0.938		2710	0.87	0.844		2553	0.13039	0.28261		2710	1.10576	1.45589
2578	0.94	0.93		2720	0.78	0.842		2578	0.30086	0.41007		2720	2.08681	1.42851
2590	0.92	0.932		2730	0.84	0.848		2590	0.31738	0.39836		2730	1.3026	1.36015
2600	0.91	0.916		2740	0.82	0.844		2600	0.82359	0.45686		2740	1.70112	1.35088
2606	0.92	0.916		2750	0.93	0.854		2606	0.41962	0.48186		2750	0.60447	1.27998
2623	0.89	0.916		2760	0.85	0.858		2623	0.42285	0.48576		2760	1.05938	1.31724
2629	0.94	0.924		2770	0.83	0.864		2629	0.42588	0.37876		2770	1.73231	1.21072
2630	0.92	0.922		2780	0.86	0.854		2630	0.33687	0.3585		2780	1.48893	1.28006
2644	0.95	0.926		2790	0.85	0.878		2644	0.28856	0.35666		2790	1.16849	1.13023
2650	0.91	0.92		2800	0.88	0.882		2650	0.31834	0.37452		2800	0.95117	1.17141
2655	0.91	0.922		2810	0.97	0.882		2655	0.41363	0.35789		2810	0.31023	1.14941
2678	0.91	0.918		2820	0.85	0.886		2678	0.51519	0.34989		2820	1.93822	1.20686
2685	0.93	0.924		2830	0.86	0.878		2685	0.2537	0.34159		2830	1.37893	1.26545
2690	0.93	0.922		2840	0.87	0.842		2690	0.24857	0.43239		2840	1.45573	1.57324
2703	0.94	0.924		2850	0.84	0.842		2703	0.27683	0.44917		2850	1.24412	1.45869
2710	0.9	0.912		2860	0.79	0.846		2710	0.86764	0.53585		2860	1.84921	1.36913
2725	0.92	0.904		2870	0.85	0.832		2725	0.59912	0.61579		2870	1.36548	1.52311
2737	0.87	0.896		2880	0.88	0.834		2737	0.6871	0.65877		2880	0.93109	1.55133
2740	0.89	0.898		2890	0.8	0.848		2740	0.64823	0.5812		2890	2.22566	1.43889
2754	0.9	0.9		2900	0.85	0.852		2754	0.49176	0.5118		2900	1.3852	1.42627
2789	0.91	0.906		2910	0.86	0.852		2789	0.4798	0.48646		2910	1.287	1.44077
2790	0.93	0.916		2920	0.87	0.874		2790	0.2521	0.42898		2920	1.30238	1.17411
2791	0.9	0.924		2930	0.88	0.876		2791	0.56038	0.36914		2930	1.0036	1.16913
2809	0.94	0.92		2940	0.91	0.87		2809	0.36085	0.37363		2940	0.89237	1.23253
2824	0.94	0.914		2950	0.86	0.866		2824	0.19256	0.41992		2950	1.36029	1.29595
2872	0.89	0.928		2960	0.83	0.852		2872	0.50228	0.33504		2960	1.60403	1.45261
2881	0.9	0.928		2970	0.85	0.842		2881	0.48356	0.32203		2970	1.61945	1.5995
2890	0.97	0.932		2980	0.81	0.85		2890	0.13594	0.32064		2980	1.78689	1.51392
2896	0.94	0.928		2990	0.86	0.86		2896	0.29584	0.37006		2990	1.62685	1.39115
2917	0.96	0.94		3000	0.9	0.872		2917	0.18561	0.32778		3000	0.9324	1.28992
2919	0.87	0.922		3010	0.88	0.878		2919	0.74935	0.40437		3010	0.99018	1.24789
2920	0.96	0.92		3020	0.91	0.874		2920	0.27219	0.47204		3020	1.11327	1.15756
2967	0.88	0.92		3030	0.84	0.864		2967	0.51888	0.48075		3030	1.57675	1.38478
2975	0.93	0.94		3040	0.84	0.862		2975	0.63419	0.36532		3040	1.17519	1.43953
2998	0.96	0.928		3050	0.85	0.852		2998	0.22917	0.40882		3050	2.06853	1.46058
3007	0.97	0.932		3060	0.87	0.842		3007	0.17217	0.43153		3060	1.26389	1.444
3011	0.9	0.928		3070	0.86	0.832		3011	0.4897	0.41223		3070	1.21855	1.73542
3015	0.9	0.92		3080	0.79	0.832		3015	0.63245	0.44147		3080	1.49384	1.62737
3027	0.91	0.914		3090	0.79	0.832		3027	0.53765	0.48711		3090	2.63229	1.59778
3030	0.92	0.916		3100	0.85	0.84		3030	0.37537	0.46058		3100	1.5283	1.56809
3038	0.94	0.922		3110	0.87	0.84		3038	0.4004	0.42612		3110	1.11593	1.65189
3041	0.91	0.928		3120	0.9	0.858		3041	0.35704	0.38903		3120	1.07009	1.40108
3065	0.93	0.93		3130	0.79	0.85		3065	0.46015	0.39401		3130	1.91285	1.55523
3069	0.94	0.928		3140	0.88	0.83		3069	0.35217	0.38326		3140	1.37824	1.94437
3071	0.93	0.922		3150	0.81	0.812		3071	0.40027	0.45443		3150	2.29906	2.13579
3099	0.93	0.918		3160	0.77	0.814		3099	0.34668	0.47851		3160	3.06161	2.11993
3122	0.88	0.892		3170	0.81	0.792		3122	0.71287	0.6091		3170	2.02719	2.32072
3137	0.91	0.888		3180	0.8	0.802		3137	0.58057	0.71374		3180	1.83356	2.14461
3145	0.81	0.874		3190	0.77	0.818		3145	1.00513	0.85118		3190	2.38219	1.84334
3150	0.91	0.868		3200	0.86	0.83		3150	0.92346	1.20265		3200	1.4185	1.61607
3155	0.86	0.856		3210	0.85	0.848		3155	1.0339	1.28684		3210	1.55527	1.41776
3161	0.85	0.86		3220	0.87	0.868		3161	2.47018	1.42181		3220	0.89085	1.20101
3177	0.85	0.858		3230	0.89	0.858		3177	1.00152	1.33403		3230	0.84197	1.30102
3195	0.83	0.862		3240	0.87	0.846		3195	1.67999	1.21538		3240	1.29847	1.44386
3196	0.9	0.884		3250	0.81	0.844		3196	0.48458	0.75627		3250	1.91853	1.52235
3203	0.88	0.9		3260	0.79	0.842		3203	0.44062	0.60958		3260	2.26949	1.54204
3206	0.96	0.924		3270	0.86	0.842		3206	0.17463	0.36351		3270	1.2833	1.52076
3230	0.93	0.928		3280	0.88	0.86		3230	0.2681	0.33396		3280	0.9404	1.47797
3233	0.95	0.932		3290	0.87	0.848		3233	0.44961	0.34816		3290	1.19206	1.57962
3240	0.92	0.92		3300	0.9	0.846		3240	0.33684	0.42258		3300	1.70458	1.60488
3243	0.9	0.908		3310	0.73	0.838		3243	0.51164	0.54002		3310	2.77774	1.7415
3244	0.9	0.904		3320	0.85	0.844		3244	0.54673	0.54262		3320	1.40963	1.71657
3246	0.87	0.912		3330	0.84	0.826		3246	0.85529	0.50787		3330	1.62351	1.74946
3247	0.93	0.914		3340	0.9	0.848		3247	0.46261	0.49514		3340	1.06739	1.51255
3272	0.96	0.92		3350	0.81	0.836		3272	0.16306	0.44002		3350	1.86902	1.64458
3281	0.91	0.932		3360	0.84	0.842		3281	0.44798	0.33516		3360	1.59318	1.61776
3305	0.93	0.936		3370	0.79	0.83		3305	0.27114	0.29738		3370	2.06982	1.72989
3313	0.93	0.926		3380	0.87	0.838		3313	0.33101	0.34644		3380	1.48938	1.64307
3327	0.95	0.938		3390	0.84	0.844		3327	0.27369	0.31231		3390	1.62806	1.50388
3328	0.91	0.934		3400	0.85	0.862		3328	0.40839	0.35889		3400	1.43489	1.33143
3345	0.97	0.93		3410	0.87	0.852		3345	0.27733	0.3811		3410	0.89727	1.33562
3374	0.91	0.92		3420	0.88	0.854		3374	0.50402	0.42678		3420	1.20754	1.28994
3376	0.91	0.93		3430	0.82	0.838		3376	0.44209	0.40154		3430	1.51034	1.4889
3386	0.9	0.92		3440	0.85	0.842		3386	0.50209	0.42691		3440	1.39966	1.48266
3403	0.96	0.92		3450	0.77	0.832		3403	0.28216	0.44953		3450	2.42968	1.53734
3408	0.92	0.928		3460	0.89	0.848		3408	0.40421	0.44706		3460	0.8661	1.45014
3430	0.91	0.928		3470	0.83	0.836		3430	0.61711	0.4848		3470	1.48091	1.50743
3438	0.95	0.908		3480	0.9	0.858		3438	0.42971	0.58672		3480	1.07435	1.31404
3449	0.9	0.918		3490	0.79	0.854		3449	0.69081	0.5308		3490	1.68613	1.50282
3451	0.86	0.93		3500	0.88	0.852		3451	0.79176	0.45232		3500	1.46269	1.80968
3458	0.97	0.928		3510	0.87	0.834		3458	0.12461	0.46111		3510	1.81	2.03475
3464	0.97	0.938		3520	0.82	0.848		3464	0.22472	0.3684		3520	3.01524	1.93727
3471	0.94	0.956		3530	0.81	0.842		3471	0.47366	0.26938		3530	2.19971	1.91597
3477	0.95	0.948		3540	0.86	0.842		3477	0.22726	0.31705		3540	1.19871	1.86396
3480	0.95	0.936		3550	0.85	0.854		3480	0.29664	0.36488		3550	1.35618	1.54329
3497	0.93	0.928		3560	0.87	0.872		3497	0.36297	0.40595		3560	1.54996	1.29256
3509	0.91	0.932		3570	0.88	0.864		3509	0.46386	0.40761		3570	1.4119	1.41903
3512	0.9	0.928		3580	0.9	0.854		3512	0.67903	0.46588		3580	0.94602	1.54104
3519	0.97	0.934		3590	0.82	0.86		3519	0.23555	0.45814		3590	1.83108	1.46687
3535	0.93	0.926		3600	0.8	0.852		3535	0.58799	0.50536		3600	1.96622	1.53431
3537	0.96	0.936		3610	0.9	0.842		3537	0.32427	0.43773		3610	1.17911	1.63146
3543	0.87	0.93		3620	0.84	0.84		3543	0.69997	0.46574		3620	1.7491	1.85891
3547	0.95	0.928		3630	0.85	0.854		3547	0.34089	0.42101		3630	1.43178	1.67372
3563	0.94	0.92		3640	0.81	0.844		3563	0.37556	0.51607		3640	2.96834	1.81737
3580	0.92	0.92		3650	0.87	0.85		3580	0.36438	0.51134		3650	1.04027	1.72621
3600	0.92	0.916		3660	0.85	0.852		3600	0.79955	0.51289		3660	1.89736	1.81177
3618	0.87	0.906		3670	0.87	0.854		3618	0.67634	0.66361		3670	1.29328	1.58766
3620	0.93	0.908		3680	0.86	0.854		3620	0.34861	0.65141		3680	1.85962	1.64142
3622	0.89	0.908		3690	0.82	0.854		3622	1.12915	0.55666		3690	1.84775	1.67328
3625	0.93	0.922		3700	0.87	0.842		3625	0.3034	0.4956		3700	1.3091	1.68562
3628	0.92	0.926		3710	0.85	0.844		3628	0.32583	0.56439		3710	2.05663	1.66926
3645	0.94	0.932		3720	0.81	0.86		3645	0.37102	0.44309		3720	1.35501	1.51021
3656	0.95	0.934		3730	0.87	0.858		3656	0.69256	0.46886		3730	1.77779	1.61787
3670	0.92	0.934		3740	0.9	0.844		3670	0.52266	0.48112		3740	1.05254	1.93607
3700	0.94	0.934		3750	0.86	0.85		3700	0.4322	0.48834		3750	1.8474	2.0001
3702	0.92	0.924		3760	0.78	0.84		3702	0.38717	0.49177		3760	3.64759	1.96374
3726	0.94	0.922		3770	0.84	0.816		3726	0.40713	0.48091		3770	1.67518	2.39451
3730	0.9	0.914		3780	0.82	0.792		3730	0.70971	0.46931		3780	1.59598	2.66734
3732	0.91	0.916		3790	0.78	0.804		3732	0.46832	0.53734		3790	3.20641	2.68301
3738	0.9	0.9		3800	0.74	0.798		3738	0.37424	0.66418		3800	3.21154	2.81669
3741	0.93	0.892		3810	0.84	0.792		3741	0.72731	0.65859		3810	3.72595	3.01773
3743	0.86	0.88		3820	0.81	0.8		3743	1.0413	0.93747		3820	2.34358	2.70966
3752	0.86	0.844		3830	0.79	0.816		3752	0.68176	1.61324		3830	2.60117	2.49824
3759	0.85	0.842		3840	0.82	0.822		3759	1.86273	1.52898		3840	1.66605	2.06675
3772	0.72	0.83		3850	0.82	0.828		3772	3.75311	1.79297		3850	2.15445	1.92074
3780	0.92	0.836		3860	0.87	0.836		3780	0.30603	2.10924		3860	1.5685	1.78865
3793	0.8	0.83		3870	0.84	0.842		3793	2.36123	2.03073		3870	1.61355	1.87468
3795	0.89	0.864		3880	0.83	0.848		3795	2.26313	1.41112		3880	1.94071	1.768
3798	0.82	0.854		3890	0.85	0.854		3798	1.47017	1.54192		3890	2.09618	1.73676
3814	0.89	0.874		3900	0.85	0.87		3814	0.65502	1.25384		3900	1.62109	1.56061
3819	0.87	0.884		3910	0.9	0.86		3819	0.96006	0.85885		3910	1.41225	1.69235
3821	0.9	0.896		3920	0.92	0.858		3821	0.92084	0.82742		3920	0.73282	1.66446
3831	0.94	0.906		3930	0.78	0.852		3831	0.28815	0.78062		3930	2.59942	1.64335
3835	0.88	0.906		3940	0.84	0.842		3835	1.31302	0.67531		3940	1.95672	1.6789
3864	0.94	0.914		3950	0.82	0.832		3864	0.42101	0.61283		3950	1.51552	1.95837
3869	0.87	0.908		3960	0.85	0.84		3869	0.43353	0.64962		3960	1.59001	1.76205
3876	0.94	0.918		3970	0.87	0.846		3876	0.60842	0.44066		3970	2.13019	1.67865
3920	0.91	0.92		3980	0.82	0.854		3920	0.47213	0.43278		3980	1.61779	1.61584
3928	0.93	0.924		3990	0.87	0.85		3928	0.26821	0.47525		3990	1.53975	1.64461
3935	0.95	0.928		4000	0.86	0.844		3935	0.38162	0.39889		4000	1.20147	1.60335
3939	0.89	0.932		4010	0.83	0.848		3939	0.64585	0.34217		4010	1.73386	1.65627
3950	0.96	0.926		4020	0.84	0.832		3950	0.22665	0.39554		4020	1.92387	1.82469
3956	0.93	0.928		4030	0.84	0.82		3956	0.18852	0.35326		4030	1.88243	1.95619
3962	0.9	0.938		4040	0.79	0.826		3962	0.53507	0.28812		4040	2.38184	1.88262
3984	0.96	0.928		4050	0.8	0.822		3984	0.17021	0.32165		4050	1.85898	1.91013
3995	0.94	0.928		4060	0.86	0.822		3995	0.32016	0.36038		4060	1.36598	1.96708
4000	0.91	0.932		4070	0.82	0.834		4000	0.39427	0.31468		4070	2.06144	1.84135
4009	0.93	0.926		4080	0.84	0.842		4009	0.38217	0.35237		4080	2.16716	1.87541
4010	0.92	0.92		4090	0.85	0.848		4010	0.3066	0.42353		4090	1.75321	1.8319
4022	0.93	0.922		4100	0.84	0.852		4022	0.35866	0.4814		4100	2.02924	1.73493
4033	0.91	0.926		4110	0.89	0.86		4033	0.67593	0.45344		4110	1.14846	1.58167
4036	0.92	0.926		4120	0.84	0.864		4036	0.68361	0.4902		4120	1.57659	1.63841
4046	0.95	0.924		4130	0.88	0.864		4046	0.24238	0.49663		4130	1.40083	1.42879
4093	0.92	0.928		4140	0.87	0.858		4093	0.49041	0.41435		4140	2.03693	1.46394
4098	0.92	0.93		4150	0.84	0.858		4098	0.39081	0.33429		4150	0.98111	1.39373
4099	0.93	0.934		4160	0.86	0.85		4099	0.26454	0.43492		4160	1.32421	1.55726
4109	0.93	0.934		4170	0.84	0.844		4109	0.28331	0.42207		4170	1.22557	1.53853
4182	0.97	0.936		4180	0.84	0.844		4182	0.74553	0.41556		4180	2.21846	1.68201
4193	0.92	0.92		4190	0.84	0.834		4193	0.42618	0.48073		4190	1.94327	1.81914
4194	0.93	0.906		4200	0.84	0.826		4194	0.35825	0.54603		4200	1.69854	2.09984
4196	0.85	0.894		4210	0.81	0.814		4196	0.5904	0.45247		4210	2.00986	2.04879
4198	0.86	0.89		4220	0.8	0.81		4198	0.60981	0.46541		4220	2.62907	2.0709
4201	0.91	0.886		4230	0.78	0.81		4201	0.27771	0.46654		4230	1.96323	2.09587
4202	0.9	0.904		4240	0.82	0.812		4202	0.49086	0.43162		4240	2.05381	2.1055
4227	0.91	0.912		4250	0.84	0.82		4227	0.36391	0.37989		4250	1.82339	1.92732
4232	0.94	0.922		4260	0.82	0.84		4232	0.41581	0.37072		4260	2.05798	1.83448
4235	0.9	0.914		4270	0.84	0.854		4235	0.35113	0.44814		4270	1.7382	1.61571
4243	0.96	0.916		4280	0.88	0.862		4243	0.23189	0.44183		4280	1.499	1.5403
4254	0.86	0.914		4290	0.89	0.878		4254	0.87794	0.41674		4290	0.95999	1.33365
4263	0.92	0.918		4300	0.88	0.886		4263	0.33237	0.42038		4300	1.44636	1.32565
4266	0.93	0.92		4310	0.9	0.872		4266	0.29038	0.41271		4310	1.0247	1.52804
4267	0.92	0.93		4320	0.88	0.848		4267	0.36934	0.38911		4320	1.6982	1.85674
4282	0.97	0.93		4330	0.81	0.856		4282	0.19351	0.40037		4330	2.51096	1.91939
4298	0.91	0.934		4340	0.77	0.842		4298	0.75995	0.41885		4340	2.60348	2.1325
4304	0.92	0.944		4350	0.92	0.838		4304	0.38868	0.37747		4350	1.7596	2.15703
4308	0.95	0.934		4360	0.83	0.84		4308	0.38276	0.43593		4360	2.09027	2.19033
4317	0.97	0.936		4370	0.86	0.848		4317	0.16247	0.34366		4370	1.82081	2.04752
4319	0.92	0.94		4380	0.82	0.842		4319	0.48578	0.32158		4380	2.67749	1.91282
4328	0.92	0.93		4390	0.81	0.85		4328	0.2986	0.36914		4390	1.88942	1.82173
4332	0.94	0.912		4400	0.89	0.858		4332	0.27827	0.79715		4400	1.08608	1.78124
4343	0.9	0.916		4410	0.87	0.87		4343	0.62058	0.76696		4410	1.63482	1.50932
4369	0.88	0.914		4420	0.9	0.88		4369	2.3025	0.89974		4420	1.61838	1.39338
4378	0.94	0.912		4430	0.88	0.866		4378	0.33487	0.89225		4430	1.3179	1.68988
4393	0.91	0.92		4440	0.86	0.858		4393	0.96249	0.90891		4440	1.30974	1.7756
4400	0.93	0.934		4450	0.82	0.844		4400	0.24081	0.48913		4450	2.56858	1.79769
4406	0.94	0.936		4460	0.83	0.844		4406	0.70386	0.48219		4460	2.06341	1.86223
4410	0.95	0.936		4470	0.83	0.846		4410	0.20361	0.36786		4470	1.72881	1.8904
4411	0.95	0.938		4480	0.88	0.864		4411	0.30016	0.39224		4480	1.64062	1.62419
4430	0.91	0.932		4490	0.87	0.856		4430	0.39084	0.30103		4490	1.45059	1.86116
4433	0.94	0.924		4500	0.91	0.846		4433	0.36275	0.40382		4500	1.23752	1.90996
4469	0.91	0.92		4510	0.79	0.842		4469	0.2478	0.45965		4510	3.24828	1.93095
4475	0.91	0.922		4520	0.78	0.838		4475	0.71753	0.46697		4520	1.97278	2.00317
4490	0.93	0.914		4530	0.86	0.826		4490	0.57934	0.51156		4530	1.74557	2.05617
4492	0.92	0.912		4540	0.85	0.832		4492	0.42741	0.70698		4540	1.81169	1.84408
4509	0.9	0.914		4550	0.85	0.836		4509	0.58571	0.78055		4550	1.50252	1.91769
4510	0.9	0.916		4560	0.82	0.834		4510	1.2249	0.7081		4560	2.18787	2.02455
4529	0.92	0.914		4570	0.8	0.834		4529	1.08538	0.71499		4570	2.3408	1.98432
4530	0.94	0.918		4580	0.85	0.836		4530	0.2171	0.85666		4580	2.2799	2.02871
4533	0.91	0.914		4590	0.85	0.826		4533	0.46185	0.79528		4590	1.61051	2.10366
4542	0.92	0.918		4600	0.86	0.834		4542	1.29405	0.65849		4600	1.72446	2.10482
4553	0.88	0.924		4610	0.77	0.832		4553	0.91804	0.64336		4610	2.56264	1.97695
4578	0.94	0.92		4620	0.84	0.826		4578	0.40142	0.70813		4620	2.34657	1.99738
4581	0.97	0.92		4630	0.84	0.83		4581	0.14147	0.55593		4630	1.64056	1.9933
4592	0.89	0.936		4640	0.82	0.846		4592	0.78566	0.39663		4640	1.71267	1.83958
4595	0.92	0.944		4650	0.88	0.848		4595	0.53306	0.35076		4650	1.70408	1.7109
4597	0.96	0.928		4660	0.85	0.866		4597	0.12153	0.40185		4660	1.794	1.60805
4599	0.98	0.938		4670	0.85	0.868		4599	0.17207	0.30323		4670	1.7032	1.59556
4611	0.89	0.936		4680	0.93	0.866		4611	0.39694	0.32798		4680	1.12629	1.61704
4628	0.94	0.928		4690	0.83	0.872		4628	0.29257	0.4314		4690	1.65025	1.46177
4649	0.91	0.912		4700	0.87	0.868		4649	0.65677	0.49049		4700	1.81144	1.44768
4656	0.92	0.916		4710	0.88	0.858		4656	0.63865	0.49091		4710	1.01769	1.46095
4664	0.9	0.92		4720	0.83	0.87		4664	0.4675	0.47395		4720	1.63273	1.38459
4668	0.91	0.926		4730	0.88	0.866		4668	0.39904	0.38056		4730	1.19267	1.36146
4675	0.96	0.92		4740	0.89	0.864		4675	0.20778	0.38493		4740	1.26845	1.48918
4676	0.94	0.922		4750	0.85	0.874		4676	0.1898	0.37795		4750	1.69574	1.46846
4677	0.89	0.922		4760	0.87	0.872		4677	0.66054	0.37509		4760	1.6563	1.45224
4687	0.91	0.92		4770	0.88	0.87		4687	0.43256	0.41097		4770	1.52916	1.44661
4713	0.91	0.918		4780	0.87	0.886		4713	0.38477	0.43336		4780	1.11156	1.25133
4718	0.95	0.926		4790	0.88	0.882		4718	0.38715	0.35792		4790	1.24029	1.25082
4734	0.93	0.932		4800	0.93	0.868		4734	0.30177	0.32652		4800	0.71933	1.35505
4745	0.93	0.93		4810	0.85	0.868		4745	0.28333	0.34507		4810	1.65379	1.56295
4749	0.94	0.934		4820	0.81	0.856		4749	0.27558	0.33616		4820	2.05027	1.71512
4750	0.9	0.936		4830	0.87	0.83		4750	0.47753	0.34079		4830	2.15107	2.02328
4758	0.97	0.93		4840	0.82	0.82		4758	0.3426	0.39425		4840	2.00112	2.23136
4764	0.94	0.924		4850	0.8	0.82		4764	0.32492	0.4131		4850	2.26014	2.33934
4767	0.9	0.926		4860	0.8	0.824		4767	0.55063	0.42175		4860	2.69419	2.12336
4776	0.91	0.928		4870	0.81	0.836		4776	0.36982	0.37771		4870	2.59016	2.12407
4780	0.91	0.936		4880	0.89	0.846		4780	0.5208	0.33469		4880	1.07116	2.00288
4787	0.98	0.946		4890	0.88	0.852		4787	0.12237	0.25625		4890	2.00471	1.86733
4788	0.98	0.958		4900	0.85	0.87		4788	0.10983	0.20747		4900	1.65417	1.60496
4794	0.95	0.96		4910	0.83	0.858		4794	0.15845	0.19131		4910	2.01643	1.70899
4800	0.97	0.95		4920	0.9	0.852		4800	0.12589	0.22295		4920	1.27835	1.72684
4802	0.92	0.946		4930	0.83	0.856		4802	0.44001	0.246		4930	1.59129	1.78281
4805	0.93	0.948		4940	0.85	0.866		4805	0.28055	0.24119		4940	2.09396	1.64265
4840	0.96	0.944		4950	0.87	0.846		4840	0.22511	0.25341		4950	1.93404	1.88247
4852	0.96	0.942		4960	0.88	0.852		4852	0.1344	0.22433		4960	1.31559	1.83722
4871	0.95	0.944		4970	0.8	0.848		4871	0.18698	0.25215		4970	2.47749	1.81837
4873	0.91	0.948		4980	0.86	0.842		4873	0.29458	0.22213		4980	1.365	1.9933
4894	0.94	0.938		4990	0.83	0.832		4894	0.41969	0.25492		4990	1.99975	2.15463
4914	0.98	0.94		5000	0.84	0.848		4914	0.07497	0.25954		5000	2.80868	1.85513
4938	0.91	0.946		5010	0.83	0.84		4938	0.29839	0.26467		5010	2.12223	2.02358
4941	0.96	0.94		5020	0.88	0.844		4941	0.21007	0.2438		5020	0.97997	2.17786
4954	0.94	0.936		5030	0.82	0.848		4954	0.3202	0.29424		5030	2.20729	1.98337
4962	0.91	0.93		5040	0.85	0.858		4962	0.31536	0.32707		5040	2.77114	1.84512
4971	0.96	0.926		5050	0.86	0.86		4971	0.32716	0.32536		5050	1.83621	1.92908
4974	0.88	0.92		5060	0.88	0.874		4974	0.46258	0.34915		5060	1.43101	1.72527
4976	0.94	0.92		5070	0.89	0.89		4976	0.20152	0.37961		5070	1.39976	1.33441
4977	0.91	0.918		5080	0.89	0.884		4977	0.43912	0.35884		5080	1.18822	1.39478
5021	0.91	0.936		5090	0.93	0.888		5021	0.46769	0.35223		5090	0.81688	1.32467
5027	0.95	0.936		5100	0.83	0.886		5027	0.22328	0.45904		5100	2.13804	1.34784
5030	0.97	0.95		5110	0.9	0.874		5030	0.42952	0.39259		5110	1.08046	1.54938
5037	0.94	0.96		5120	0.88	0.864		5037	0.73557	0.33438		5120	1.51563	1.71538
5050	0.98	0.96		5130	0.83	0.872		5050	0.10688	0.36113		5130	2.1959	1.63162
5052	0.96	0.96		5140	0.88	0.87		5052	0.17665	0.30809		5140	1.64688	1.64035
5053	0.95	0.958		5150	0.87	0.862		5053	0.35704	0.2634		5150	1.71921	1.65747
5060	0.97	0.95		5160	0.89	0.874		5060	0.16429	0.36668		5160	1.12413	1.48788
5078	0.93	0.954		5170	0.84	0.864		5078	0.51213	0.3558		5170	1.60121	1.69151
5101	0.94	0.96		5180	0.89	0.858		5101	0.62327	0.30679		5180	1.34795	1.74582
5106	0.98	0.952		5190	0.83	0.866		5106	0.12228	0.34957		5190	2.66506	1.68047
5126	0.98	0.96		5200	0.84	0.882		5126	0.11197	0.27489		5200	1.99078	1.55813
5128	0.93	0.956		5210	0.93	0.882		5128	0.37819	0.24878		5210	0.79737	1.56499
5134	0.97	0.952		5220	0.92	0.89		5134	0.13874	0.2831		5220	0.9895	1.29122
5160	0.92	0.944		5230	0.89	0.896		5160	0.49272	0.32107		5230	1.38222	1.22599
5165	0.96	0.948		5240	0.87	0.888		5165	0.29388	0.35787		5240	1.29622	1.30317
5182	0.94	0.948		5250	0.87	0.866		5182	0.30182	0.36277		5250	1.66465	1.57292
5200	0.95	0.948		5260	0.89	0.852		5200	0.56222	0.3112		5260	1.18327	1.88317
5208	0.97	0.944		5270	0.81	0.842		5208	0.16321	0.29794		5270	2.33826	2.2144
5231	0.92	0.946		5280	0.82	0.846		5231	0.23486	0.32344		5280	2.93345	2.15881
5235	0.94	0.944		5290	0.82	0.84		5235	0.22761	0.28515		5290	2.95237	2.31853
5239	0.95	0.932		5300	0.89	0.856		5239	0.42929	0.35226		5300	1.38669	2.13115
5240	0.94	0.938		5310	0.86	0.86		5240	0.37076	0.33737		5310	1.9819	1.9347
5266	0.91	0.936		5320	0.89	0.864		5266	0.49877	0.33921		5320	1.40134	1.7474
5289	0.95	0.93		5330	0.84	0.858		5289	0.16041	0.46568		5330	1.95123	1.78467
5318	0.93	0.93		5340	0.84	0.86		5318	0.23682	0.45295		5340	2.01584	1.75637
5329	0.92	0.938		5350	0.86	0.852		5329	1.06165	0.39211		5350	1.57306	1.76612
5345	0.94	0.936		5360	0.87	0.862		5345	0.3071	0.43208		5360	1.84038	1.70193
5359	0.95	0.928		5370	0.85	0.862		5359	0.19459	0.5069		5370	1.45009	1.71478
5360	0.94	0.932		5380	0.89	0.874		5360	0.36023	0.41233		5380	1.63026	1.71075
5380	0.89	0.924		5390	0.84	0.868		5380	0.61094	0.45527		5390	2.0801	1.70734
5404	0.94	0.924		5400	0.92	0.876		5404	0.58881	0.49212		5400	1.55294	1.66993
5420	0.9	0.93		5410	0.84	0.864		5420	0.52176	0.44547		5410	1.82328	1.793
5439	0.95	0.942		5420	0.89	0.854		5439	0.37886	0.39283		5420	1.26305	1.92013
5442	0.97	0.946		5430	0.83	0.848		5442	0.12698	0.31356		5430	2.2456	1.95635
5447	0.95	0.954		5440	0.79	0.85		5447	0.34772	0.26065		5440	2.71577	1.9285
5484	0.96	0.952		5450	0.89	0.846		5484	0.19246	0.23439		5450	1.73405	2.05728
5491	0.94	0.954		5460	0.85	0.856		5491	0.25724	0.22605		5460	1.68402	1.89545
5495	0.94	0.954		5470	0.87	0.874		5495	0.24757	0.22989		5470	1.90697	1.60384
5501	0.98	0.956		5480	0.88	0.872		5501	0.08527	0.22847		5480	1.43644	1.54241
5507	0.95	0.96		5490	0.88	0.88		5507	0.3669	0.22468		5490	1.25774	1.47579
5512	0.97	0.964		5500	0.88	0.888		5512	0.18536	0.2113		5500	1.42686	1.41012
5515	0.96	0.962		5510	0.89	0.89		5515	0.23831	0.22056		5510	1.35095	1.49739
5517	0.96	0.972		5520	0.91	0.884		5517	0.18064	0.15151		5520	1.57861	1.57681
5541	0.97	0.964		5530	0.89	0.884		5541	0.13159	0.16327		5530	1.87279	1.63941
5549	1	0.964		5540	0.85	0.864		5549	0.02164	0.15299		5540	1.65482	2.04644
5566	0.93	0.96		5550	0.88	0.848		5566	0.24416	0.15917		5550	1.73987	2.13141
5571	0.96	0.954		5560	0.79	0.842		5571	0.18692	0.20453		5560	3.38611	2.08466
5573	0.94	0.942		5570	0.83	0.838		5573	0.21154	0.24294		5570	2.00347	2.15929
5585	0.94	0.946		5580	0.86	0.838		5585	0.3584	0.24917		5580	1.63903	2.12609
5587	0.94	0.942		5590	0.83	0.856		5587	0.2137	0.24843		5590	2.02795	1.86915
5593	0.95	0.944		5600	0.88	0.858		5593	0.27528	0.23649		5600	1.57386	1.99261
5605	0.94	0.944		5610	0.88	0.854		5605	0.18321	0.2267		5610	2.10145	1.98896
5610	0.95	0.94		5620	0.84	0.864		5610	0.15186	0.30022		5620	2.62075	1.83846
5620	0.94	0.936		5630	0.84	0.856		5620	0.30944	0.35289		5630	1.62076	1.94437
5630	0.92	0.93		5640	0.88	0.838		5630	0.5813	0.42339		5640	1.27548	2.04999
5658	0.93	0.932		5650	0.84	0.836		5658	0.53861	0.44245		5650	2.10338	1.87533
5660	0.91	0.934		5660	0.79	0.85		5660	0.53572	0.42058		5660	2.62959	1.72648
5664	0.96	0.942		5670	0.83	0.836		5664	0.24716	0.34482		5670	1.74742	1.90703
5679	0.95	0.946		5680	0.91	0.84		5679	0.20011	0.29075		5680	0.8765	1.84436
5720	0.96	0.962		5690	0.81	0.852		5720	0.20252	0.19208		5690	2.17827	1.62688
5723	0.95	0.956		5700	0.86	0.85		5723	0.26823	0.22381		5700	1.79002	1.7208
5741	0.99	0.96		5710	0.85	0.846		5741	0.04236	0.20427		5710	1.54221	1.87945
5759	0.93	0.95		5720	0.82	0.866		5759	0.40585	0.25969		5720	2.21702	1.62
5776	0.97	0.946		5730	0.89	0.876		5776	0.10238	0.27363		5730	1.66973	1.56038
5779	0.91	0.942		5740	0.91	0.882		5779	0.4796	0.29363		5740	0.88102	1.49685
5784	0.93	0.948		5750	0.91	0.89		5784	0.33793	0.25052		5750	1.49193	1.46264
5789	0.97	0.94		5760	0.88	0.876		5789	0.1424	0.34352		5760	1.22455	1.6353
5807	0.96	0.952		5770	0.86	0.87		5807	0.19029	0.26632		5770	2.04598	1.89773
5808	0.93	0.948		5780	0.82	0.876		5808	0.56738	0.29843		5780	2.533	1.74239
5825	0.97	0.942		5790	0.88	0.852		5825	0.09363	0.32565		5790	2.19319	2.08715
5828	0.91	0.936		5800	0.94	0.852		5828	0.49843	0.33146		5800	0.71522	2.00461
5835	0.94	0.938		5810	0.76	0.868		5835	0.27853	0.25961		5810	2.94835	1.75023
5862	0.93	0.932		5820	0.86	0.87		5862	0.21932	0.29824		5820	1.6333	1.54685
5864	0.94	0.94		5830	0.9	0.854		5864	0.20813	0.29294		5830	1.26112	1.72698
5871	0.94	0.944		5840	0.89	0.864		5871	0.28679	0.26363		5840	1.17626	1.61028
5889	0.95	0.946		5850	0.86	0.866		5889	0.47193	0.2712		5850	1.61589	1.67695
5898	0.96	0.942		5860	0.81	0.86		5898	0.13198	0.31004		5860	2.36482	1.74931
5907	0.94	0.94		5870	0.87	0.842		5907	0.25718	0.34512		5870	1.96664	1.99377
5917	0.92	0.936		5880	0.87	0.85		5917	0.40233	0.34783		5880	1.62295	1.95208
5928	0.93	0.934		5890	0.8	0.858		5928	0.46219	0.39033		5890	2.39854	1.88075
5932	0.93	0.938		5900	0.9	0.862		5932	0.48546	0.36163		5900	1.40744	1.84088
5933	0.95	0.944		5910	0.85	0.852		5933	0.34449	0.35712		5910	2.00821	1.90111
5952	0.96	0.95		5920	0.89	0.858		5952	0.11371	0.30209		5920	1.76726	1.89897
5957	0.95	0.956		5930	0.82	0.856		5957	0.37977	0.24275		5930	1.92409	1.90023
5959	0.96	0.958		5940	0.83	0.856		5959	0.18701	0.22035		5940	2.38787	1.86158
5963	0.96	0.956		5950	0.89	0.84		5963	0.1888	0.24324		5950	1.4137	1.9637
5972	0.96	0.948		5960	0.85	0.846		5972	0.23248	0.35334		5960	1.81499	1.95969
5990	0.95	0.938		5970	0.81	0.864		5990	0.22816	0.41104		5970	2.27787	1.66273
6010	0.91	0.938		5980	0.85	0.86		6010	0.93025	0.53249		5980	1.90402	1.74848
6015	0.91	0.932		5990	0.92	0.872		6015	0.4755	0.5851		5990	0.90305	1.56847
6024	0.96	0.936		6000	0.87	0.886		6024	0.79604	0.57011		6000	1.84245	1.38791
6030	0.93	0.944		6010	0.91	0.884		6030	0.49557	0.5025		6010	0.91498	1.4702
6031	0.97	0.954		6020	0.88	0.88		6031	0.15319	0.4298		6020	1.37504	1.5143
6035	0.95	0.95		6030	0.84	0.888		6035	0.59218	0.32618		6030	2.31549	1.44255
6038	0.96	0.952		6040	0.9	0.878		6038	0.11203	0.28137		6040	1.12356	1.67741
6060	0.94	0.952		6050	0.91	0.876		6060	0.27792	0.28524		6050	1.48367	1.81355
6078	0.94	0.956		6060	0.86	0.894		6078	0.27152	0.20058		6060	2.08928	1.6227
6082	0.97	0.946		6070	0.87	0.9		6082	0.17253	0.34322		6070	2.05576	1.53994
6087	0.97	0.954		6080	0.93	0.888		6087	0.16889	0.40009		6080	1.36121	1.69435
6103	0.91	0.954		6090	0.93	0.89		6103	0.82524	0.42542		6090	0.70977	1.77696
6105	0.98	0.948		6100	0.85	0.888		6105	0.56229	0.45786		6100	2.25573	1.74752
6115	0.94	0.95		6110	0.87	0.88		6115	0.39812	0.438		6110	2.5023	1.76312
6121	0.94	0.958		6120	0.86	0.866		6121	0.33476	0.3053		6120	1.9086	2.04431
6123	0.98	0.956		6130	0.89	0.87		6123	0.06955	0.22119		6130	1.4392	1.85354
6129	0.95	0.962		6140	0.86	0.874		6129	0.16176	0.16679		6140	2.1157	1.59408
6131	0.97	0.962		6150	0.87	0.872		6131	0.14173	0.16067		6150	1.30191	1.55031
6133	0.97	0.942		6160	0.89	0.876		6133	0.12614	0.27501		6160	1.20502	1.52248
6145	0.94	0.934		6170	0.85	0.872		6145	0.30415	0.33264		6170	1.68975	1.48146
6147	0.88	0.928		6180	0.91	0.886		6147	0.64127	0.37549		6180	1.30004	1.3562
6149	0.91	0.924		6190	0.84	0.88		6149	0.4499	0.39809		6190	1.91061	1.56714
6172	0.94	0.928		6200	0.94	0.894		6172	0.35602	0.36363		6200	0.67559	1.39153
6181	0.95	0.94		6210	0.86	0.89		6181	0.23911	0.29026		6210	2.25973	1.42502
6184	0.96	0.944		6220	0.92	0.898		6184	0.13185	0.26095		6220	0.81166	1.3208
6200	0.94	0.948		6230	0.89	0.884		6200	0.27442	0.276		6230	1.46752	1.52456
6211	0.93	0.944		6240	0.88	0.896		6211	0.30335	0.31242		6240	1.38947	1.27618
6213	0.96	0.944		6250	0.87	0.884		6213	0.43128	0.31051		6250	1.69442	1.53649
6219	0.93	0.948		6260	0.92	0.884		6219	0.42122	0.29832		6260	1.01784	1.52086
6232	0.96	0.952		6270	0.86	0.868		6232	0.12226	0.32087		6270	2.1132	1.78361
6237	0.96	0.96		6280	0.89	0.878		6237	0.21351	0.24469		6280	1.38935	1.70293
6244	0.95	0.968		6290	0.8	0.872		6244	0.41609	0.19212		6290	2.70325	1.84371
6250	1	0.97		6300	0.92	0.868		6250	0.05036	0.18678		6300	1.291	1.82089
6263	0.97	0.958		6310	0.89	0.856		6263	0.15836	0.21423		6310	1.72173	1.92306
6289	0.97	0.958		6320	0.84	0.876		6289	0.0956	0.20863		6320	1.99912	1.70893
6312	0.9	0.952		6330	0.83	0.864		6312	0.35073	0.23939		6330	1.90019	1.70658
6316	0.95	0.936		6340	0.9	0.848		6316	0.3881	0.33659		6340	1.63259	1.93036
6317	0.97	0.932		6350	0.86	0.852		6317	0.20417	0.34612		6350	1.27925	1.85352
6324	0.89	0.936		6360	0.81	0.858		6324	0.64437	0.34009		6360	2.84066	1.88447
6341	0.95	0.936		6370	0.86	0.844		6341	0.14323	0.3487		6370	1.61493	1.86481
6352	0.92	0.928		6380	0.86	0.858		6352	0.32057	0.38556		6380	2.05492	1.85765
6363	0.95	0.946		6390	0.83	0.864		6363	0.43117	0.29406		6390	1.53431	1.66827
6370	0.93	0.942		6400	0.93	0.864		6370	0.38846	0.37002		6400	1.24341	1.66092
6376	0.98	0.942		6410	0.84	0.852		6376	0.18687	0.40446		6410	1.89379	1.75766
6400	0.93	0.946		6420	0.86	0.876		6400	0.52305	0.34083		6420	1.57816	1.58694
6455	0.92	0.956		6430	0.8	0.862		6455	0.49274	0.28408		6430	2.53864	1.70171
6459	0.97	0.95		6440	0.95	0.866		6459	0.11304	0.28424		6440	0.68072	1.75733
6472	0.98	0.96		6450	0.86	0.87		6472	0.10469	0.2187		6450	1.81723	1.72872
6487	0.95	0.97		6460	0.86	0.886		6487	0.18765	0.14675		6460	2.17189	1.42299
6495	0.98	0.97		6470	0.88	0.866		6495	0.19537	0.15072		6470	1.4351	1.79199
6496	0.97	0.956		6480	0.88	0.862		6496	0.13297	0.2541		6480	1.01	1.89985
6500	0.97	0.956		6490	0.85	0.858		6500	0.13292	0.25693		6490	2.52571	1.86928
6510	0.91	0.948		6500	0.84	0.862		6510	0.62159	0.28436		6500	2.35657	1.8496
6520	0.95	0.952		6510	0.84	0.848		6520	0.20181	0.26657		6510	2.01902	2.14656
6521	0.94	0.952		6520	0.9	0.858		6521	0.33252	0.27763		6520	1.33672	1.87504
6522	0.99	0.964		6530	0.81	0.868		6522	0.04402	0.25006		6530	2.49478	1.63224
6530	0.97	0.962		6540	0.9	0.872		6530	0.18823	0.26753		6540	1.16809	1.51273
6550	0.97	0.962		6550	0.89	0.866		6550	0.4837	0.25736		6550	1.14259	1.59333
6574	0.94	0.956		6560	0.86	0.872		6574	0.28919	0.27099		6560	1.42148	1.53491
6581	0.94	0.95		6570	0.87	0.86		6581	0.28167	0.26267		6570	1.73973	1.72914
6584	0.96	0.944		6580	0.84	0.854		6584	0.11217	0.22041		6580	2.20267	1.82932
6594	0.94	0.952		6590	0.84	0.862		6594	0.14662	0.19042		6590	2.13922	1.76466
6603	0.94	0.958		6600	0.86	0.876		6603	0.27239	0.14501		6600	1.64348	1.55827
6606	0.98	0.962		6610	0.9	0.878		6606	0.13925	0.15343		6610	1.0982	1.44478
6616	0.97	0.966		6620	0.94	0.882		6616	0.0546	0.14614		6620	0.70778	1.39726
6621	0.98	0.972		6630	0.85	0.886		6621	0.15429	0.12135		6630	1.63521	1.45463
6657	0.96	0.972		6640	0.86	0.89		6657	0.11017	0.13653		6640	1.90164	1.49049
6666	0.97	0.964		6650	0.88	0.888		6666	0.14845	0.24534		6650	1.93033	1.66744
6668	0.98	0.962		6660	0.92	0.89		6668	0.21514	0.26121		6660	1.27748	1.71388
6672	0.93	0.97		6670	0.93	0.898		6672	0.59864	0.24315		6670	1.59252	1.68904
6678	0.97	0.966		6680	0.86	0.894		6678	0.23366	0.2729		6680	1.86743	1.6807
6681	1	0.966		6690	0.9	0.89		6681	0.01984	0.24195		6690	1.77742	1.65331
6688	0.95	0.968		6700	0.86	0.874		6688	0.29722	0.17581		6700	1.88862	1.70243
6696	0.98	0.958		6710	0.9	0.862		6696	0.0604	0.19253		6710	1.14055	1.80073
6699	0.94	0.944		6720	0.85	0.864		6699	0.26792	0.25009		6720	1.83815	1.71705
6707	0.92	0.942		6730	0.8	0.862		6707	0.31727	0.2562		6730	2.35894	1.68687
6711	0.93	0.934		6740	0.91	0.852		6711	0.30766	0.29121		6740	1.35898	1.89102
6715	0.94	0.932		6750	0.85	0.856		6715	0.32777	0.29968		6750	1.73775	1.85697
6738	0.94	0.944		6760	0.85	0.87		6738	0.23545	0.26009		6760	2.16126	1.84159
6742	0.93	0.938		6770	0.87	0.862		6742	0.31025	0.26533		6770	1.66792	1.87934
6749	0.98	0.936		6780	0.87	0.858		6749	0.1193	0.28819		6780	2.28206	2.06635
6753	0.9	0.938		6790	0.87	0.848		6753	0.33386	0.3045		6790	1.5477	2.12137
6764	0.93	0.94		6800	0.83	0.854		6764	0.44206	0.37553		6800	2.67284	2.0071
6776	0.95	0.928		6810	0.8	0.84		6776	0.31701	0.50473		6810	2.43634	2.00876
6792	0.94	0.944		6820	0.9	0.846		6792	0.66542	0.45595		6820	1.09656	2.09047
6817	0.92	0.952		6830	0.8	0.844		6817	0.76528	0.39596		6830	2.29035	2.03022
6832	0.98	0.944		6840	0.9	0.85		6832	0.08998	0.46996		6840	1.95625	2.09398
6846	0.97	0.94		6850	0.82	0.832		6846	0.14213	0.44308		6850	2.37162	2.36756
6854	0.91	0.924		6860	0.83	0.842		6854	0.68698	0.56781		6860	2.75512	2.33764
6862	0.92	0.912		6870	0.81	0.83		6862	0.53104	0.7007		6870	2.46446	2.62633
6868	0.84	0.892		6880	0.85	0.846		6868	1.38893	1.0416		6880	2.14074	2.44956
6869	0.92	0.882		6890	0.84	0.852		6869	0.75444	1.10828		6890	3.39974	2.31406
6895	0.87	0.884		6900	0.9	0.868		6895	1.8466	1.21017		6900	1.48773	2.3081
6909	0.86	0.902		6910	0.86	0.864		6909	1.02038	0.97238		6910	2.07763	2.3817
6934	0.93	0.91		6920	0.89	0.87		6934	1.04052	0.88012		6920	2.43467	2.2143
6951	0.93	0.924		6930	0.83	0.878		6951	0.19997	0.56987		6930	2.50873	2.13199
6963	0.96	0.932		6940	0.87	0.878		6963	0.29312	0.45249		6940	2.56272	2.08617
6966	0.94	0.938		6950	0.94	0.87		6966	0.29534	0.29627		6950	1.07618	1.9921
6972	0.9	0.918		6960	0.86	0.886		6972	0.43351	0.42743		6960	1.84855	1.74552
6990	0.96	0.908		6970	0.85	0.874		6990	0.2594	0.53254		6970	1.96431	1.87285
6992	0.83	0.904		6980	0.91	0.854		6992	0.8558	0.63776		6980	1.2758	2.03488
7010	0.91	0.906		6990	0.81	0.86		7010	0.81867	0.6556		6990	3.19942	1.82871
7014	0.92	0.9		7000	0.84	0.852		7014	0.82145	0.68101		7000	1.88633	1.81073
7035	0.91	0.92		7010	0.89	0.84		7035	0.52268	0.58732		7010	0.81766	2.1338
7039	0.93	0.92		7020	0.81	0.836		7039	0.38648	0.62462		7020	1.87446	1.98821
7046	0.93	0.922		7030	0.85	0.838		7046	0.3873	0.51877		7030	2.89111	2.13364
7059	0.91	0.932		7040	0.79	0.82		7059	1.00521	0.5025		7040	2.47148	2.66123
7065	0.93	0.942		7050	0.85	0.83		7065	0.29219	0.44459		7050	2.61348	2.69922
7079	0.96	0.934		7060	0.8	0.82		7079	0.44134	0.47569		7060	3.45564	2.63227
7091	0.98	0.946		7070	0.86	0.836		7091	0.09693	0.30123		7070	2.06437	2.45653
7106	0.89	0.944		7080	0.8	0.846		7106	0.54278	0.41731		7080	2.55638	2.30948
7114	0.97	0.938		7090	0.87	0.856		7114	0.13292	0.44145		7090	1.59277	2.05734
7115	0.92	0.936		7100	0.9	0.856		7115	0.87259	0.45126		7100	1.87825	2.13147
7137	0.93	0.95		7110	0.85	0.868		7137	0.56202	0.36583		7110	2.19491	2.07947
7141	0.97	0.948		7120	0.86	0.866		7141	0.14597	0.38283		7120	2.43506	2.1739
7155	0.96	0.954		7130	0.86	0.856		7155	0.11565	0.24245		7130	2.29635	2.32644
7167	0.96	0.958		7140	0.86	0.86		7167	0.21789	0.15841		7140	2.06491	2.26649
7168	0.95	0.962		7150	0.85	0.868		7168	0.17069	0.14047		7150	2.64099	2.00626
7175	0.95	0.964		7160	0.87	0.86		7175	0.14182	0.15638		7160	1.89512	2.22157
7189	0.99	0.966		7170	0.9	0.876		7189	0.05631	0.20972		7170	1.1339	1.97427
7195	0.97	0.972		7180	0.82	0.874		7195	0.1952	0.18897		7180	3.37292	1.79953
7202	0.97	0.974		7190	0.94	0.874		7202	0.48459	0.18385		7190	0.82843	1.94624
7204	0.98	0.968		7200	0.84	0.876		7204	0.06694	0.19993		7200	1.76727	1.96757
7213	0.96	0.968		7210	0.87	0.888		7213	0.1162	0.22011		7210	2.6287	1.52575
7215	0.96	0.974		7220	0.91	0.872		7215	0.13672	0.1286		7220	1.24051	1.77748
7216	0.97	0.968		7230	0.88	0.882		7216	0.29611	0.15705		7230	1.16386	1.72684
7235	1	0.962		7240	0.86	0.874		7235	0.027	0.1984		7240	2.08704	1.55934
7238	0.95	0.966		7250	0.89	0.872		7238	0.20923	0.1798		7250	1.5141	1.65005
7247	0.93	0.964		7260	0.83	0.876		7247	0.32294	0.19015		7260	1.7912	1.68493
7260	0.98	0.962		7270	0.9	0.872		7260	0.04372	0.20783		7270	1.69403	1.84685
7284	0.96	0.966		7280	0.9	0.87		7284	0.34785	0.1767		7280	1.33827	1.92007
7300	0.99	0.974		7290	0.84	0.876		7300	0.11544	0.13022		7290	2.89666	1.92465
7311	0.97	0.964		7300	0.88	0.876		7311	0.05353	0.18178		7300	1.8802	1.84109
7329	0.97	0.966		7310	0.86	0.864		7329	0.09055	0.16395		7310	1.81413	1.99508
7339	0.93	0.958		7320	0.9	0.88		7339	0.30151	0.17569		7320	1.27622	1.70958
7340	0.97	0.952		7330	0.84	0.876		7340	0.25873	0.28211		7330	2.1082	1.71782
7346	0.95	0.942		7340	0.92	0.884		7346	0.17414	0.31738		7340	1.46919	1.6479
7353	0.94	0.946		7350	0.86	0.882		7353	0.58561	0.30993		7350	1.92138	1.73287
7357	0.92	0.946		7360	0.9	0.894		7357	0.26688	0.28781		7360	1.46454	1.54281
7358	0.95	0.95		7370	0.89	0.886		7358	0.26429	0.2705		7370	1.70103	1.45447
7359	0.97	0.956		7380	0.9	0.898		7359	0.14814	0.17563		7380	1.1579	1.29686
7381	0.97	0.96		7390	0.88	0.892		7381	0.08758	0.18652		7390	1.0275	1.24345
7382	0.97	0.962		7400	0.92	0.888		7382	0.11128	0.19874		7400	1.13333	1.27463
7386	0.94	0.952		7410	0.87	0.898		7386	0.32131	0.2537		7410	1.19751	1.13159
7388	0.96	0.948		7420	0.87	0.906		7388	0.32539	0.28353		7420	1.85694	1.17747
7397	0.92	0.95		7430	0.95	0.898		7397	0.42295	0.28543		7430	0.44268	1.40631
7401	0.95	0.954		7440	0.92	0.898		7401	0.23674	0.24803		7440	1.25687	1.52099
7430	0.98	0.948		7450	0.88	0.9		7430	0.12078	0.25552		7450	2.27757	1.61866
7431	0.96	0.956		7460	0.87	0.876		7431	0.13426	0.23467		7460	1.77087	2.0211
7440	0.93	0.962		7470	0.88	0.874		7440	0.36288	0.19526		7470	2.34529	1.99722
7443	0.96	0.952		7480	0.83	0.874		7443	0.3187	0.23072		7480	2.45492	1.94019
7450	0.98	0.958		7490	0.91	0.874		7450	0.03966	0.21285		7490	1.13742	1.96818
7460	0.93	0.958		7500	0.88	0.874		7460	0.29811	0.21586		7500	1.99246	1.74958
7461	0.99	0.96		7510	0.87	0.876		7461	0.04489	0.19834		7510	1.91083	1.85778
7463	0.93	0.952		7520	0.88	0.864		7463	0.37795	0.24858		7520	1.25228	2.21179
7468	0.97	0.96		7530	0.84	0.858		7468	0.23107	0.21192		7530	2.9959	2.22756
7474	0.94	0.954		7540	0.85	0.858		7474	0.29088	0.26813		7540	2.90748	2.2522
7478	0.97	0.964		7550	0.85	0.86		7478	0.11479	0.20858		7550	2.07133	2.5067
7480	0.96	0.962		7560	0.87	0.86		7480	0.32597	0.20511		7560	2.03401	2.36475
7496	0.98	0.97		7570	0.89	0.858		7496	0.0802	0.1646		7570	2.52477	2.18341
7502	0.96	0.972		7580	0.84	0.858		7502	0.21373	0.16899		7580	2.28616	2.11129
7503	0.98	0.974		7590	0.84	0.862		7503	0.08834	0.16654		7590	2.00076	2.01889
7511	0.98	0.974		7600	0.85	0.858		7511	0.13669	0.19981		7600	1.71073	1.86964
7530	0.97	0.972		7610	0.89	0.866		7530	0.31374	0.18077		7610	1.572	1.84977
7547	0.98	0.966		7620	0.87	0.886		7547	0.24654	0.1992		7620	1.77855	1.62721
7573	0.95	0.96		7630	0.88	0.898		7573	0.11856	0.21691		7630	2.1868	1.45849
7596	0.95	0.96		7640	0.94	0.904		7596	0.18044	0.17835		7640	0.88798	1.34213
7609	0.95	0.952		7650	0.91	0.912		7609	0.22526	0.17908		7650	0.86711	1.42657
7612	0.97	0.954		7660	0.92	0.914		7612	0.12095	0.20103		7660	0.99019	1.19909
7643	0.94	0.958		7670	0.91	0.9		7643	0.2502	0.18665		7670	2.20075	1.42606
7644	0.96	0.958		7680	0.89	0.902		7644	0.22832	0.17835		7680	1.04942	1.59161
7660	0.97	0.95		7690	0.87	0.89		7660	0.10853	0.21875		7690	2.02283	1.64412
7661	0.95	0.95		7700	0.92	0.886		7661	0.18377	0.25194		7700	1.69487	1.54954
7671	0.93	0.954		7710	0.86	0.89		7671	0.32295	0.23532		7710	1.25272	1.56652
7674	0.94	0.96		7720	0.89	0.886		7674	0.41615	0.21787		7720	1.72784	1.52883
7676	0.98	0.962		7730	0.91	0.886		7676	0.14522	0.2212		7730	1.13435	1.4331
7687	1	0.97		7740	0.85	0.886		7687	0.02123	0.1971		7740	1.83437	1.56953
7693	0.96	0.976		7750	0.92	0.896		7693	0.20047	0.12832		7750	1.21619	1.46103
7696	0.97	0.976		7760	0.86	0.888		7696	0.20242	0.11686		7760	1.93488	1.67835
7700	0.97	0.972		7770	0.94	0.904		7700	0.07227	0.14363		7770	1.18534	1.54487
7718	0.98	0.972		7780	0.87	0.9		7718	0.08788	0.13122		7780	2.22097	1.64201
7719	0.98	0.964		7790	0.93	0.9		7719	0.1551	0.13308		7790	1.16697	1.75363
7723	0.96	0.966		7800	0.9	0.878		7723	0.13844	0.12728		7800	1.70188	1.95215
7726	0.93	0.96		7810	0.86	0.882		7726	0.21169	0.15063		7810	2.49297	1.87055
7728	0.98	0.96		7820	0.83	0.866		7728	0.04328	0.14788		7820	2.17798	2.17277
7742	0.95	0.966		7830	0.89	0.866		7742	0.20462	0.12925		7830	1.81296	2.13522
7746	0.98	0.97		7840	0.85	0.866		7746	0.14134	0.11649		7840	2.67809	2.00977
7757	0.99	0.966		7850	0.9	0.862		7757	0.04532	0.12644		7850	1.51411	2.19169
7760	0.95	0.97		7860	0.86	0.858		7760	0.1479	0.11501		7860	1.86573	2.31789
7780	0.96	0.966		7870	0.81	0.874		7780	0.09303	0.13438		7870	3.08754	1.95779
7788	0.97	0.96		7880	0.87	0.87		7788	0.14749	0.16723		7880	2.44398	2.05742
7798	0.96	0.954		7890	0.93	0.87		7798	0.23816	0.27765		7890	0.87757	1.90659
7799	0.96	0.958		7900	0.88	0.88		7799	0.20959	0.27269		7900	2.01228	1.65692
7810	0.92	0.954		7910	0.86	0.876		7810	0.69997	0.30054		7910	1.11156	1.61945
7833	0.98	0.96		7920	0.86	0.868		7833	0.06826	0.25766		7920	1.83923	1.79915
7838	0.95	0.956		7930	0.85	0.876		7838	0.28674	0.29446		7930	2.25661	1.65649
7855	0.99	0.964		7940	0.89	0.878		7855	0.02374	0.20934		7940	1.77606	1.86562
7899	0.94	0.96		7950	0.92	0.882		7899	0.39359	0.22806		7950	1.29897	1.84538
7900	0.96	0.966		7960	0.87	0.882		7900	0.27437	0.2025		7960	2.15725	1.78816
7904	0.96	0.958		7970	0.88	0.88		7904	0.16187	0.23717		7970	1.73802	1.729
7908	0.98	0.96		7980	0.85	0.878		7908	0.15891	0.22334		7980	1.97049	1.72535
7926	0.95	0.96		7990	0.88	0.88		7926	0.1971	0.20427		7990	1.48027	1.67046
7932	0.95	0.96		8000	0.91	0.88		7932	0.32447	0.21258		8000	1.28073	1.58965
7975	0.96	0.958		8010	0.88	0.89		7975	0.17902	0.20759		8010	1.88279	1.58543
7983	0.96	0.956		8020	0.88	0.894		7983	0.20342	0.20118		8020	1.33396	1.60186
7991	0.97	0.962		8030	0.9	0.886		7991	0.13393	0.15167		8030	1.94938	1.85378
7992	0.94	0.966		8040	0.9	0.882		7992	0.16507	0.14768		8040	1.56244	1.95839
8009	0.98	0.958		8050	0.87	0.89		8009	0.07689	0.1856		8050	2.54032	1.94309
8022	0.98	0.962		8060	0.86	0.894		8022	0.15911	0.16512		8060	2.40587	1.82025
8026	0.92	0.954		8070	0.92	0.89		8026	0.39298	0.21201		8070	1.25743	1.96095
8037	0.99	0.952		8080	0.92	0.902		8037	0.03156	0.28549		8080	1.33517	1.61116
8049	0.9	0.952		8090	0.88	0.912		8049	0.39952	0.27953		8090	2.26594	1.29151
8052	0.97	0.962		8100	0.93	0.87		8052	0.44429	0.22311		8100	0.79138	1.66505
8054	0.98	0.954		8110	0.91	0.86		8054	0.12931	0.29798		8110	0.80762	1.85915
8058	0.97	0.96		8120	0.71	0.848		8058	0.11085	0.26077		8120	3.12513	2.06727
8066	0.95	0.96		8130	0.87	0.846		8066	0.40594	0.1949		8130	2.30568	2.25334
8126	0.93	0.952		8140	0.82	0.832		8126	0.21345	0.34384		8140	3.30656	2.68659
8132	0.97	0.942		8150	0.92	0.868		8132	0.11495	0.55278		8150	1.72172	2.40749
8133	0.94	0.942		8160	0.84	0.858		8133	0.87401	0.52847		8160	2.97385	2.52763
8150	0.92	0.942		8170	0.89	0.86		8150	1.15556	0.64281		8170	1.72962	2.3991
8157	0.95	0.942		8180	0.82	0.838		8157	0.2844	0.73823		8180	2.90642	2.64665
8180	0.93	0.946		8190	0.83	0.838		8180	0.78513	0.64195		8190	2.66392	2.58516
8184	0.97	0.948		8200	0.81	0.83		8184	0.59204	0.60048		8200	2.95946	2.88747
8195	0.96	0.946		8210	0.84	0.834		8195	0.39262	0.61617		8210	2.66641	2.67634
8198	0.93	0.952		8220	0.85	0.84		8198	0.94824	0.51372		8220	3.24116	2.56242
8215	0.94	0.928		8230	0.84	0.85		8215	0.36282	0.71722		8230	1.85075	2.35022
8221	0.96	0.92		8240	0.86	0.858		8221	0.2729	0.95426		8240	2.09434	2.33892
8234	0.85	0.916		8250	0.86	0.864		8234	1.60954	0.89728		8250	1.89843	1.97737
8254	0.92	0.92		8260	0.88	0.868		8254	1.5778	0.87049		8260	2.60993	1.88706
8263	0.91	0.924		8270	0.88	0.864		8263	0.66332	0.83596		8270	1.43339	1.94644
8279	0.96	0.944		8280	0.86	0.872		8279	0.22891	0.54842		8280	1.39919	1.8917
8281	0.98	0.954		8290	0.84	0.87		8281	0.10022	0.25264		8290	2.39124	1.70106
8290	0.95	0.97		8300	0.9	0.872		8290	0.17185	0.13645		8300	1.62475	1.73087
8299	0.97	0.964		8310	0.87	0.862		8299	0.09888	0.16307		8310	1.65671	1.91308
8307	0.99	0.956		8320	0.89	0.876		8307	0.08239	0.1959		8320	1.58248	1.84945
8327	0.93	0.962		8330	0.81	0.866		8327	0.362	0.17179		8330	2.31022	1.95196
8329	0.94	0.96		8340	0.91	0.88		8329	0.26435	0.22641		8340	2.07312	1.8467
8332	0.98	0.954		8350	0.85	0.878		8332	0.05134	0.24197		8350	2.13727	1.96664
8334	0.96	0.964		8360	0.94	0.9		8334	0.37197	0.1984		8360	1.1304	1.77438
8340	0.96	0.968		8370	0.88	0.904		8340	0.16018	0.17208		8370	2.18216	1.66868
8352	0.98	0.964		8380	0.92	0.92		8352	0.14415	0.20301		8380	1.34896	1.41275
8353	0.96	0.966		8390	0.93	0.908		8353	0.13276	0.14663		8390	1.54462	1.5669
8360	0.96	0.97		8400	0.93	0.912		8360	0.206	0.13422		8400	0.85761	1.41909
8363	0.97	0.964		8410	0.88	0.912		8363	0.09007	0.16653		8410	1.90117	1.47028
8368	0.98	0.966		8420	0.9	0.904		8368	0.09815	0.21622		8420	1.44309	1.62971
8375	0.95	0.964		8430	0.92	0.888		8375	0.30567	0.22742		8430	1.60493	1.96618
8377	0.97	0.962		8440	0.89	0.886		8377	0.38123	0.2532		8440	2.34174	1.97752
8428	0.95	0.956		8450	0.85	0.882		8428	0.26199	0.26968		8450	2.53998	2.0917
8439	0.96	0.96		8460	0.87	0.868		8439	0.21898	0.23735		8460	1.95786	2.2941
8442	0.95	0.958		8470	0.88	0.864		8442	0.18055	0.23462		8470	2.01397	2.22836
8447	0.97	0.958		8480	0.85	0.87		8447	0.14398	0.27632		8480	2.61696	2.08229
8463	0.96	0.962		8490	0.87	0.868		8463	0.36761	0.25442		8490	2.01301	2.24303
8467	0.95	0.966		8500	0.88	0.862		8467	0.47048	0.27444		8500	1.80965	2.29332
8468	0.98	0.96		8510	0.86	0.868		8468	0.10948	0.33053		8510	2.76158	2.219
8470	0.97	0.956		8520	0.85	0.87		8470	0.28067	0.30354		8520	2.26543	2.2227
8480	0.94	0.954		8530	0.88	0.87		8480	0.42442	0.28144		8530	2.24533	2.17888
8484	0.94	0.95		8540	0.88	0.866		8484	0.23264	0.313		8540	2.03151	2.24362
8488	0.94	0.948		8550	0.88	0.88		8488	0.35998	0.28232		8550	1.59056	2.01735
8497	0.96	0.956		8560	0.84	0.868		8497	0.26728	0.24875		8560	3.08525	2.21385
8498	0.96	0.958		8570	0.92	0.862		8498	0.1273	0.28589		8570	1.13408	2.15287
8503	0.98	0.964		8580	0.82	0.862		8503	0.25657	0.26106		8580	3.22783	2.31261
8507	0.95	0.95		8590	0.85	0.872		8507	0.41835	0.34096		8590	1.72665	2.12579
8508	0.97	0.95		8600	0.88	0.856		8508	0.23582	0.34991		8600	2.38922	2.39283
8523	0.89	0.942		8610	0.89	0.874		8523	0.66674	0.35452		8610	2.1512	2.14196
8554	0.96	0.944		8620	0.84	0.884		8554	0.17209	0.31062		8620	2.46926	2.08298
8566	0.94	0.942		8630	0.91	0.894		8566	0.27962	0.30269		8630	1.97346	1.84443
8573	0.96	0.96		8650	0.9	0.894		8573	0.19883	0.24777		8650	1.43178	1.68889
8578	0.96	0.96		8660	0.93	0.9		8578	0.19615	0.28604		8660	1.19645	1.63768
8592	0.98	0.962		8670	0.89	0.888		8592	0.39214	0.27793		8670	1.37349	1.86428
8601	0.96	0.958		8680	0.87	0.89		8601	0.36344	0.27456		8680	2.21321	1.86844
8616	0.95	0.964		8690	0.85	0.886		8616	0.23907	0.2482		8690	3.10648	1.92089
8627	0.94	0.962		8700	0.91	0.894		8627	0.18198	0.20706		8700	1.45258	1.7708
8634	0.99	0.96		8710	0.91	0.902		8634	0.06437	0.18436		8710	1.45868	1.50689
8635	0.97	0.966		8720	0.93	0.908		8635	0.18645	0.15642		8720	0.62304	1.36675
8644	0.95	0.968		8730	0.91	0.908		8644	0.24991	0.16118		8730	0.89369	1.45939
8682	0.98	0.964		8740	0.88	0.91		8682	0.09941	0.18884		8740	2.40577	1.3399
8685	0.95	0.964		8750	0.91	0.908		8685	0.20577	0.17903		8750	1.91575	1.38964
8687	0.97	0.974		8760	0.92	0.89		8687	0.20267	0.13583		8760	0.86125	1.85717
8690	0.97	0.968		8770	0.92	0.89		8690	0.13741	0.14708		8770	0.87172	1.69211
8691	1	0.966		8780	0.82	0.892		8691	0.03389	0.15624		8780	3.23137	1.50443
8695	0.95	0.962		8790	0.88	0.87		8695	0.15567	0.17161		8790	1.58046	2.03603
8727	0.94	0.962		8800	0.92	0.856		8727	0.25158	0.20922		8800	0.97735	2.61611
8741	0.95	0.96		8810	0.81	0.862		8741	0.27948	0.20681		8810	3.51927	2.24864
8768	0.97	0.95		8820	0.85	0.852		8768	0.3255	0.24298		8820	3.7721	2.4507
8774	0.99	0.96		8830	0.85	0.844		8774	0.02184	0.20956		8830	1.39402	2.73798
8778	0.9	0.962		8840	0.83	0.852		8778	0.33651	0.18187		8840	2.59078	2.38682
8796	0.99	0.96		8850	0.88	0.858		8796	0.08447	0.15434		8850	2.41376	2.03
8801	0.96	0.958		8860	0.85	0.866		8801	0.141	0.16458		8860	1.76343	2.08496
8816	0.96	0.968		8870	0.88	0.868		8816	0.18787	0.15204		8870	1.98802	2.08929
8819	0.98	0.966		8880	0.89	0.878		8819	0.07305	0.15847		8880	1.66881	1.82066
8822	0.95	0.966		8890	0.84	0.886		8822	0.27379	0.16984		8890	2.61244	1.7589
8843	0.98	0.972		8900	0.93	0.878		8843	0.11664	0.15646		8900	1.07059	2.12215
8854	0.96	0.966		8910	0.89	0.876		8854	0.19787	0.20651		8910	1.45462	2.11142
8867	0.99	0.974		8920	0.84	0.894		8867	0.12097	0.16008		8920	3.8043	1.76079
8868	0.95	0.964		8930	0.88	0.894		8868	0.32328	0.21491		8930	1.61513	1.85482
8878	0.99	0.96		8940	0.93	0.898		8878	0.04161	0.27156		8940	0.85929	1.91362
8881	0.93	0.96		8950	0.93	0.916		8881	0.39083	0.2564		8950	1.54076	1.29775
8885	0.94	0.958		8960	0.91	0.92		8885	0.48113	0.28094		8960	1.74863	1.33906
8902	0.99	0.956		8970	0.93	0.906		8902	0.04516	0.30399		8970	0.72494	1.67818
8904	0.94	0.96		8980	0.9	0.882		8904	0.44596	0.32981		8980	1.82168	1.91044
8907	0.98	0.958		8990	0.86	0.872		8907	0.15689	0.41644		8990	2.55489	2.00569
8928	0.95	0.952		9000	0.81	0.866		8928	0.51993	0.45127		9000	2.70209	2.05801
8930	0.93	0.958		9010	0.86	0.844		8930	0.91424	0.39139		9010	2.22485	2.33848
8935	0.96	0.95		9020	0.9	0.85		8935	0.21931	0.41934		9020	0.98655	2.32746
8946	0.97	0.956		9030	0.79	0.866		8946	0.14656	0.33643		9030	3.22404	2.14082
8954	0.94	0.952		9040	0.89	0.858		8954	0.29667	0.2335		9040	2.49977	2.51905
8958	0.98	0.954		9050	0.89	0.852		8958	0.10535	0.27431		9050	1.76886	2.92823
8975	0.91	0.958		9060	0.82	0.876		8975	0.39963	0.25265		9060	4.11602	2.71602
8981	0.97	0.966		9070	0.87	0.872		8981	0.42332	0.2073		9070	3.03246	2.64801
8991	0.99	0.962		9080	0.91	0.87		8991	0.03829	0.26474		9080	2.16302	2.73727
8993	0.98	0.958		9090	0.87	0.882		8993	0.0699	0.30608		9090	2.15968	2.44627
8999	0.96	0.958		9100	0.88	0.882		8999	0.39256	0.27341		9100	2.21521	2.27067
9004	0.89	0.954		9110	0.88	0.868		9004	0.60633	0.29385		9110	2.66099	2.20078
9009	0.97	0.958		9120	0.87	0.876		9009	0.25999	0.28415		9120	2.15444	2.0366
9012	0.97	0.956		9130	0.84	0.87		9012	0.14047	0.25086		9130	1.81358	2.14161
9027	1	0.968		9140	0.91	0.868		9027	0.02138	0.16371		9140	1.33877	1.99313
9028	0.95	0.972		9150	0.85	0.854		9028	0.22614	0.1347		9150	2.74029	2.32029
9055	0.95	0.97		9160	0.87	0.864		9055	0.17056	0.17626		9160	1.91856	2.49924
9063	0.99	0.956		9170	0.8	0.846		9063	0.11493	0.27368		9170	3.79026	2.75209
9073	0.96	0.962		9180	0.89	0.842		9073	0.34828	0.30331		9180	2.70833	2.66223
9084	0.93	0.964		9190	0.82	0.83		9084	0.5085	0.42631		9190	2.603	2.5519
9105	0.98	0.958		9200	0.83	0.85		9105	0.37429	0.43249		9200	2.291	2.22102
9122	0.96	0.962		9210	0.81	0.842		9122	0.78557	0.37176		9210	1.36688	2.03933
9123	0.96	0.958		9220	0.9	0.848		9123	0.14581	0.3551		9220	2.13589	1.90868
9155	0.98	0.944		9230	0.85	0.862		9155	0.04464	0.40539		9230	1.79988	1.86528
9156	0.91	0.94		9240	0.85	0.862		9156	0.42519	0.29958		9240	1.94975	2.24278
9162	0.91	0.94		9250	0.9	0.846		9162	0.62572	0.30547		9250	2.07401	2.31864
9214	0.94	0.93		9260	0.81	0.852		9214	0.25652	0.47879		9260	3.25435	2.28598
9216	0.96	0.938		9270	0.82	0.866		9216	0.17529	0.52918		9270	2.51518	2.20656
9223	0.93	0.944		9280	0.88	0.85		9223	0.91122	0.4825		9280	1.63663	2.51432
9226	0.95	0.934		9290	0.92	0.872		9226	0.67717	0.58158		9290	1.55261	2.11318
9233	0.94	0.936		9300	0.82	0.864		9233	0.39229	0.57649		9300	3.61285	2.16747
9260	0.89	0.94		9310	0.92	0.87		9260	0.75193	0.46209		9310	1.24864	2.11512
9281	0.97	0.942		9320	0.78	0.862		9281	0.14986	0.347		9320	2.78663	2.02656
9291	0.95	0.95		9330	0.91	0.864		9291	0.3392	0.28673		9330	1.37487	1.97276
9307	0.96	0.956		9340	0.88	0.86		9307	0.10173	0.19694		9340	1.10981	2.00329
9309	0.98	0.96		9350	0.83	0.89		9309	0.09092	0.17713		9350	3.34386	1.59951
9311	0.92	0.956		9360	0.9	0.884		9311	0.30299	0.19813		9360	1.40128	1.66891
9316	0.99	0.956		9370	0.93	0.878		9316	0.05081	0.22496		9370	0.76774	1.88545
9348	0.93	0.96		9380	0.88	0.888		9348	0.44417	0.21142		9380	1.72188	1.50764
9353	0.96	0.968		9390	0.85	0.888		9353	0.23589	0.1642		9390	2.1925	1.61777
9364	1	0.96		9400	0.88	0.876		9364	0.02325	0.21131		9400	1.45482	1.81058
9365	0.96	0.968		9410	0.9	0.874		9365	0.06689	0.14442		9410	1.9519	1.8999
9366	0.95	0.97		9420	0.87	0.874		9366	0.28635	0.13732		9420	1.7318	1.92642
9369	0.97	0.962		9430	0.87	0.872		9369	0.10974	0.15965		9430	2.16849	2.08511
9385	0.97	0.96		9440	0.85	0.866		9385	0.20035	0.27098		9440	2.32507	2.24008
9412	0.96	0.96		9450	0.87	0.87		9412	0.13491	0.28813		9450	2.24827	2.39591
9415	0.95	0.956		9460	0.87	0.872		9415	0.62356	0.3296		9460	2.72676	2.24238
9435	0.95	0.956		9470	0.89	0.884		9435	0.37206	0.34264		9470	2.51097	2.04484
9441	0.95	0.958		9480	0.88	0.888		9441	0.31712	0.43291		9480	1.40085	2.00845
9442	0.97	0.96		9490	0.91	0.894		9442	0.26555	0.33439		9490	1.33737	1.81509
9468	0.97	0.966		9500	0.89	0.892		9468	0.58627	0.27202		9500	2.06632	1.67683
9475	0.96	0.974		9510	0.9	0.896		9475	0.13093	0.22057		9510	1.75992	1.5341
9482	0.98	0.976		9520	0.88	0.896		9482	0.06023	0.20548		9520	1.81967	1.60219
9515	0.99	0.982		9530	0.9	0.888		9515	0.05985	0.08961		9530	0.68722	1.73126
9518	0.98	0.982		9540	0.91	0.868		9518	0.19013	0.10389		9540	1.6778	2.08486
9537	1	0.972		9550	0.85	0.868		9537	0.00692	0.16888		9550	2.71167	2.04859
9538	0.96	0.968		9560	0.8	0.858		9538	0.2023	0.21506		9560	3.52795	2.47099
9547	0.93	0.958		9570	0.88	0.85		9547	0.38522	0.25657		9570	1.63833	2.70691
9554	0.97	0.946		9580	0.85	0.862		9554	0.29071	0.31203		9580	2.79921	2.40816
9557	0.93	0.952		9590	0.87	0.878		9557	0.39772	0.27638		9590	2.85741	2.00127
9564	0.94	0.962		9600	0.91	0.888		9564	0.2842	0.22422		9600	1.2179	1.97651
9567	0.99	0.962		9610	0.88	0.892		9567	0.02405	0.2258		9610	1.49351	1.89429
9586	0.98	0.962		9620	0.93	0.894		9586	0.1244	0.20427		9620	1.51451	1.81148
9589	0.97	0.968		9630	0.87	0.892		9589	0.29861	0.164		9630	2.38813	2.02163
9600	0.93	0.966		9640	0.88	0.902		9600	0.29007	0.2063		9640	2.44334	1.9004
9611	0.97	0.97		9650	0.9	0.894		9611	0.08287	0.1845		9650	2.26866	1.83269
9621	0.98	0.972		9660	0.93	0.89		9621	0.23558	0.14867		9660	0.88734	1.99407
9623	1	0.982		9670	0.89	0.886		9623	0.01539	0.12057		9670	1.17598	2.15499
9624	0.98	0.984		9680	0.85	0.888		9624	0.11942	0.11413		9680	3.19502	2.14653
9627	0.98	0.98		9690	0.86	0.888		9627	0.14959	0.08635		9690	3.24793	2.21689
9651	0.98	0.978		9700	0.91	0.878		9651	0.05067	0.08981		9700	2.22637	2.64629
9656	0.96	0.97		9710	0.93	0.894		9656	0.09669	0.10885		9710	1.23917	2.16931
9657	0.99	0.968		9720	0.84	0.912		9657	0.0327	0.09889		9720	3.32298	1.7792
9661	0.94	0.97		9730	0.93	0.91		9661	0.2146	0.0962		9730	0.8101	1.80311
9680	0.97	0.97		9740	0.95	0.9		9680	0.09977	0.10559		9740	1.29736	2.10534
9681	0.99	0.966		9750	0.9	0.912		9681	0.03722	0.11458		9750	2.34594	1.8276
9690	0.96	0.972		9760	0.88	0.904		9690	0.14364	0.09486		9760	2.75029	2.03448
9698	0.97	0.976		9770	0.9	0.892		9698	0.07768	0.08529		9770	1.93432	2.31135
9710	0.97	0.978		9780	0.89	0.886		9710	0.116	0.07999		9780	1.84449	2.50695
9747	0.99	0.98		9790	0.89	0.892		9747	0.05189	0.06973		9790	2.6817	2.23061
9750	1	0.982		9800	0.87	0.896		9750	0.01075	0.07659		9800	3.32395	2.10725
9759	0.97	0.982		9810	0.91	0.896		9759	0.09234	0.08136		9810	1.36858	2.14924
9760	0.98	0.978		9820	0.92	0.9		9760	0.11198	0.1146		9820	1.31752	1.89634
9766	0.97	0.978		9830	0.89	0.898		9766	0.13983	0.11413		9830	2.05445	1.74907
9768	0.97	0.976		9840	0.91	0.9		9768	0.21807	0.11983		9840	1.41719	1.77168
9777	1	0.966		9850	0.86	0.906		9777	0.00842	0.1213		9850	2.58761	1.70352
9812	0.96	0.964		9860	0.92	0.894		9812	0.12083	0.13426		9860	1.48165	1.95856
9817	0.93	0.964		9870	0.95	0.894		9817	0.11936	0.10556		9870	0.97671	2.12168
9840	0.96	0.962		9880	0.83	0.906		9840	0.20462	0.12121		9880	3.32964	1.86987
9843	0.97	0.956		9890	0.91	0.91		9843	0.0746	0.15753		9890	2.23282	1.79807
9846	0.99	0.966		9900	0.92	0.884		9846	0.08663	0.14791		9900	1.32855	2.15267
9855	0.93	0.966		9910	0.94	0.888		9855	0.30243	0.13944		9910	1.12263	1.98947
9883	0.98	0.966		9920	0.82	0.876		9883	0.07126	0.14228		9920	2.74974	2.06369
9907	0.96	0.964		9930	0.85	0.87		9907	0.16229	0.14562		9930	2.51363	2.05485
9917	0.97	0.966		9940	0.85	0.862		9917	0.08881	0.13621		9940	2.60391	2.07566
9972	0.98	0.962		9950	0.89	0.88		9972	0.10331	0.16526		9950	1.28434	1.8832
9978	0.94	0.958		9960	0.9	0.894		9978	0.25537	0.19092		9960	1.22666	1.62435
9982	0.96	0.958		9970	0.91	0.888		9982	0.21653	0.19378		9970	1.78746	1.62925
9985	0.94	0.96		9980	0.92	0.894		9985	0.29056	0.17616		9980	1.21938	1.5221
9996	0.97	0.971		9990	0.82	0.889		9996	0.10314	0.11678		9990	2.62842	1.51057
9999	0.99	0.982		9999	0.92	0.884		9999	0.01519	0.05741		9999	0.74856	1.49904

## Sheet: FigS1cd
train				val				train				val
step	acc	smooth		step	acc	smooth		step	acc	smooth		step	acc	smooth
18	0.04	0.064		0	0	-0.012		18	9.15184	8.42558		0	10.9618	10.8571
24	0.12	0.105		10	0.03	0.035		24	7.15864	7.7462		10	10.4032	9.75406
40	0.18	0.146		20	0.09	0.082		40	6.45386	7.06682		20	7.44313	8.65103
42	0.17	0.18		30	0.08	0.122		42	6.471	6.35656		30	7.5974	7.62541
45	0.22	0.214		40	0.21	0.182		45	6.09878	5.9433		40	6.84958	6.49609
56	0.21	0.258		50	0.2	0.22		56	5.60052	5.53282		50	5.83373	6.16063
71	0.29	0.304		60	0.33	0.274		71	5.09232	5.05644		60	4.75662	5.4995
74	0.4	0.348		70	0.28	0.31		74	4.40149	4.58926		70	5.7658	5.05465
94	0.4	0.402		80	0.35	0.342		94	4.08909	4.19814		80	4.29177	4.79708
106	0.44	0.452		90	0.39	0.362		106	3.7629	3.80021		90	4.62535	4.60616
126	0.48	0.468		100	0.36	0.392		126	3.64491	3.61709		100	4.54586	4.16801
155	0.54	0.484		110	0.43	0.398		155	3.10267	3.50402		110	3.80203	4.19672
158	0.48	0.49		120	0.43	0.404		158	3.48586	3.42233		120	3.57504	4.09501
167	0.48	0.504		130	0.38	0.414		167	3.52373	3.31602		130	4.43532	4.01998
183	0.47	0.508		140	0.42	0.42		183	3.35446	3.31203		140	4.1168	4.03327
185	0.55	0.516		150	0.41	0.442		185	3.11338	3.28284		150	4.17072	3.90044
229	0.56	0.55		160	0.46	0.484		229	3.08272	3.03673		160	3.86847	3.60497
234	0.52	0.596		170	0.54	0.496		234	3.33991	2.77474		170	2.91091	3.49746
249	0.65	0.62		180	0.59	0.506		249	2.29317	2.56369		180	2.95795	3.34522
255	0.7	0.626		190	0.48	0.518		255	2.0445	2.4408		190	3.57926	3.32164
260	0.67	0.654		200	0.46	0.52		260	2.05815	2.19942		200	3.40951	3.35113
267	0.59	0.654		210	0.52	0.52		267	2.46826	2.19476		210	3.75059	3.3795
273	0.66	0.65		220	0.55	0.546		273	2.13303	2.17523		220	3.05836	3.26691
308	0.65	0.636		230	0.59	0.57		308	2.26988	2.21821		230	3.0998	3.1274
310	0.68	0.65		240	0.61	0.574		310	1.94684	2.1258		240	3.01627	3.07096
318	0.6	0.644		250	0.58	0.572		318	2.27303	2.15712		250	2.712	3.1257
339	0.66	0.65		260	0.54	0.568		339	2.0062	2.14784		260	3.46835	3.0551
347	0.63	0.658		270	0.54	0.57		347	2.28965	2.09389		270	3.33209	2.9263
367	0.68	0.684		280	0.57	0.572		367	2.22346	1.98081		280	2.74678	2.92077
421	0.72	0.698		290	0.62	0.566		421	1.6771	1.94018		290	2.37226	2.90108
422	0.73	0.722		300	0.59	0.592		422	1.70764	1.8044		300	2.68436	2.72119
439	0.73	0.72		310	0.51	0.608		439	1.80306	1.79456		310	3.36989	2.68693
442	0.75	0.726		320	0.67	0.62		442	1.61075	1.75665		320	2.43264	2.62745
445	0.67	0.736		330	0.65	0.64		445	2.17423	1.68486		330	2.5755	2.61442
460	0.75	0.726		340	0.68	0.68		460	1.48757	1.67589		340	2.07487	2.3882
463	0.78	0.714		350	0.69	0.67		463	1.3487	1.73344		350	2.61922	2.45948
464	0.68	0.734		360	0.71	0.668		464	1.75819	1.62947		360	2.2388	2.38722
474	0.69	0.734		370	0.62	0.656		474	1.89852	1.679		370	2.78899	2.50726
493	0.77	0.714		380	0.64	0.642		493	1.65436	1.75778		380	2.2142	2.48968
514	0.75	0.726		390	0.62	0.634		514	1.73526	1.70033		390	2.67509	2.49289
531	0.68	0.74		400	0.62	0.644		531	1.74258	1.6263		400	2.5313	2.39746
536	0.74	0.734		410	0.67	0.65		536	1.47094	1.61119		410	2.25488	2.44833
563	0.76	0.736		420	0.67	0.646		563	1.52839	1.49812		420	2.31184	2.52513
573	0.74	0.756		430	0.67	0.648		573	1.57881	1.44135		430	2.46855	2.57754
579	0.76	0.776		440	0.6	0.666		579	1.16987	1.34722		440	3.0591	2.43425
586	0.78	0.78		450	0.63	0.674		586	1.45874	1.37485		450	2.79334	2.32915
587	0.84	0.778		460	0.76	0.676		587	1.00028	1.40088		460	1.53842	2.23796
620	0.78	0.78		470	0.71	0.682		620	1.66656	1.44129		470	1.78637	2.13315
622	0.73	0.788		480	0.68	0.702		622	1.70897	1.38095		480	2.01257	1.92704
634	0.77	0.782		490	0.63	0.694		634	1.3719	1.42164		490	2.53505	2.00818
641	0.82	0.78		500	0.73	0.71		641	1.15704	1.39049		500	1.76281	1.94284
642	0.81	0.782		510	0.72	0.718		642	1.2037	1.32148		510	1.9441	1.96691
644	0.77	0.786		520	0.79	0.734		644	1.51085	1.25279		520	1.45969	1.82915
647	0.74	0.776		530	0.72	0.726		647	1.36389	1.281		530	2.13292	1.8577
649	0.79	0.758		540	0.71	0.708		649	1.02845	1.40255		540	1.84621	1.87692
661	0.77	0.752		550	0.69	0.684		661	1.29813	1.37137		550	1.90556	2.01479
671	0.72	0.752		560	0.63	0.69		671	1.81142	1.36533		560	2.04024	1.9462
714	0.74	0.746		570	0.67	0.694		714	1.35496	1.36628		570	2.14902	1.93073
722	0.74	0.764		580	0.75	0.708		722	1.33371	1.28988		580	1.78999	1.86343
730	0.76	0.778		590	0.73	0.742		730	1.0332	1.1391		590	1.76884	1.7681
739	0.86	0.79		600	0.76	0.754		739	0.91612	1.13762		600	1.56908	1.70638
752	0.79	0.796		610	0.8	0.76		752	1.0575	1.10887		610	1.56359	1.69334
756	0.8	0.804		620	0.73	0.784		756	1.34758	1.14292		620	1.8404	1.55798
765	0.77	0.798		630	0.78	0.78		765	1.18995	1.16528		630	1.72477	1.60378
769	0.8	0.808		640	0.85	0.762		769	1.20344	1.11465		640	1.09203	1.6756
771	0.83	0.806		650	0.74	0.774		771	1.02792	1.07287		650	1.7981	1.58765
773	0.84	0.808		660	0.71	0.754		773	0.80437	1.05458		660	1.9227	1.74292
780	0.79	0.814		670	0.79	0.75		780	1.13867	0.97571		670	1.40064	1.8045
785	0.78	0.798		680	0.68	0.75		785	1.09851	1.02932		680	2.50111	1.78051
787	0.83	0.798		690	0.83	0.756		787	0.80908	1.03498		690	1.39994	1.72272
792	0.75	0.794		700	0.74	0.746		792	1.29596	1.02122		700	1.67816	1.78351
794	0.84	0.8		710	0.74	0.768		794	0.83266	1.01701		710	1.63377	1.56248
798	0.77	0.79		720	0.74	0.764		798	1.06988	1.06769		720	1.70457	1.52816
802	0.81	0.8		730	0.79	0.756		802	1.07746	1.08916		730	1.39595	1.56917
808	0.78	0.812		740	0.81	0.766		808	1.06251	1.07637		740	1.22836	1.53402
809	0.8	0.824		750	0.7	0.762		809	1.40327	1.07357		750	1.8832	1.58068
832	0.9	0.838		760	0.79	0.742		832	0.76872	0.9997		760	1.45801	1.7853
836	0.83	0.852		770	0.72	0.744		836	1.0559	1.00855		770	1.93789	1.79713
869	0.88	0.854		780	0.69	0.77		869	0.70809	0.98118		780	2.41903	1.64033
876	0.85	0.832		790	0.82	0.774		876	1.1068	1.08234		790	1.28751	1.60684
882	0.81	0.836		800	0.83	0.778		882	1.2664	1.03804		800	1.09921	1.60375
896	0.79	0.816		810	0.81	0.804		896	1.27452	1.2172		810	1.29055	1.3895
900	0.85	0.806		820	0.74	0.782		900	0.83438	1.2408		820	1.92245	1.50348
907	0.78	0.802		830	0.82	0.776		907	1.6039	1.19015		830	1.3478	1.57414
909	0.8	0.802		840	0.71	0.78		909	1.22477	1.2196		840	1.85739	1.55798
917	0.79	0.794		850	0.8	0.798		917	1.01317	1.25377		850	1.45249	1.41849
931	0.79	0.792		860	0.83	0.794		931	1.42176	1.19532		860	1.20977	1.40339
932	0.81	0.794		870	0.83	0.798		932	1.00522	1.21847		870	1.22501	1.388
942	0.77	0.8		880	0.8	0.79		942	1.31168	1.24017		880	1.27229	1.47243
945	0.81	0.802		890	0.73	0.772		945	1.3405	1.19291		890	1.78043	1.59319
954	0.82	0.806		900	0.76	0.77		954	1.12169	1.13952		900	1.87463	1.64385
962	0.8	0.816		910	0.74	0.758		962	1.18547	1.09136		910	1.81358	1.75939
971	0.83	0.796		920	0.82	0.772		971	0.73826	1.12863		920	1.47833	1.63563
972	0.82	0.804		930	0.74	0.774		972	1.07089	1.0606		930	1.84999	1.61307
978	0.71	0.814		940	0.8	0.786		978	1.52685	0.99887		940	1.16164	1.58274
979	0.86	0.822		950	0.77	0.77		979	0.78154	1.02754		950	1.76183	1.64651
984	0.85	0.826		960	0.8	0.792		984	0.87683	0.96368		960	1.66191	1.46449
1002	0.87	0.844		970	0.74	0.79		1002	0.88161	0.92086		970	1.79717	1.60037
1005	0.84	0.846		980	0.85	0.812		1005	0.75157	0.90015		980	0.93989	1.38389
1014	0.8	0.844		990	0.79	0.79		1014	1.31276	0.90489		990	1.84105	1.46141
1044	0.87	0.842		1000	0.88	0.808		1044	0.67797	0.8984		1000	0.67944	1.36177
1057	0.84	0.85		1010	0.69	0.798		1057	0.90056	0.86189		1010	2.04951	1.48783
1063	0.86	0.844		1020	0.83	0.8		1063	0.84914	0.84231		1020	1.29897	1.43414
1066	0.88	0.842		1030	0.8	0.784		1066	0.56903	0.85665		1030	1.57015	1.61405
1068	0.77	0.838		1040	0.8	0.808		1068	1.21484	0.86723		1040	1.57262	1.46577
1072	0.86	0.832		1050	0.8	0.8		1072	0.7497	0.89204		1050	1.57901	1.4662
1078	0.82	0.836		1060	0.81	0.798		1078	0.95341	0.91619		1060	1.30808	1.4533
1083	0.83	0.846		1070	0.79	0.8		1083	0.9732	0.86586		1070	1.30115	1.45444
1093	0.9	0.846		1080	0.79	0.782		1093	0.68981	0.90145		1080	1.50562	1.48555
1099	0.82	0.854		1090	0.81	0.766		1099	0.96319	0.87975		1090	1.57835	1.6192
1104	0.86	0.86		1100	0.71	0.752		1104	0.92766	0.8706		1100	1.73456	1.73258
1114	0.86	0.846		1110	0.73	0.738		1114	0.84488	0.94612		1110	1.97631	1.82794
1156	0.86	0.856		1120	0.72	0.736		1156	0.92748	0.91949		1120	1.86808	1.81818
1160	0.83	0.86		1130	0.72	0.756		1160	1.06739	0.89494		1130	1.98239	1.73191
1161	0.87	0.872		1140	0.8	0.77		1161	0.83005	0.84193		1140	1.52958	1.55843
1162	0.88	0.862		1150	0.81	0.79		1162	0.80492	0.87033		1150	1.3032	1.39462
1180	0.92	0.868		1160	0.8	0.814		1180	0.5798	0.80368		1160	1.10891	1.23528
1193	0.81	0.864		1170	0.82	0.808		1193	1.06951	0.8093		1170	1.04903	1.25927
1206	0.86	0.85		1180	0.84	0.796		1206	0.73409	0.84941		1180	1.18567	1.38804
1232	0.85	0.836		1190	0.77	0.788		1232	0.85817	0.86773		1190	1.64951	1.47857
1244	0.81	0.846		1200	0.75	0.798		1244	1.00548	0.83101		1200	1.94706	1.46655
1255	0.85	0.854		1210	0.76	0.794		1255	0.67138	0.80149		1210	1.56156	1.4902
1258	0.86	0.848		1220	0.87	0.784		1258	0.88595	0.79479		1220	0.98893	1.49949
1261	0.9	0.844		1230	0.82	0.802		1261	0.58648	0.82689		1230	1.30396	1.37389
1281	0.82	0.854		1240	0.72	0.816		1281	0.82468	0.81646		1240	1.69595	1.29456
1287	0.79	0.86		1250	0.84	0.796		1287	1.16596	0.78033		1250	1.31904	1.41193
1294	0.9	0.846		1260	0.83	0.804		1294	0.61925	0.84758		1260	1.16491	1.37379
1300	0.89	0.84		1270	0.77	0.814		1300	0.70529	0.90981		1270	1.5758	1.34275
1316	0.83	0.856		1280	0.86	0.808		1316	0.92274	0.87588		1280	1.11325	1.36386
1319	0.79	0.85		1290	0.77	0.802		1319	1.1358	0.88073		1290	1.54077	1.3873
1330	0.87	0.834		1300	0.81	0.806		1330	0.99632	0.93302		1300	1.42459	1.38439
1333	0.87	0.84		1310	0.8	0.79		1333	0.64347	0.90964		1310	1.28208	1.42101
1336	0.81	0.864		1320	0.79	0.796		1336	0.96674	0.78756		1320	1.56125	1.33498
1337	0.86	0.858		1330	0.78	0.792		1337	0.80586	0.7558		1330	1.29638	1.35909
1385	0.91	0.856		1340	0.8	0.804		1385	0.5254	0.746		1340	1.11059	1.29303
1388	0.84	0.864		1350	0.79	0.806		1388	0.83752	0.7644		1350	1.54516	1.25398
1391	0.86	0.858		1360	0.86	0.812		1391	0.59447	0.80312		1360	0.95175	1.23274
1392	0.85	0.852		1370	0.8	0.81		1392	1.05876	0.83479		1370	1.36603	1.31796
1414	0.83	0.858		1380	0.81	0.818		1414	0.99946	0.79841		1380	1.19015	1.20614
1426	0.88	0.854		1390	0.79	0.808		1426	0.68375	0.8495		1390	1.53669	1.27778
1436	0.87	0.864		1400	0.83	0.81		1436	0.65562	0.76013		1400	0.98607	1.28973
1440	0.84	0.864		1410	0.81	0.822		1440	0.84992	0.71796		1410	1.30996	1.25711
1465	0.9	0.864		1420	0.81	0.838		1465	0.61191	0.76		1420	1.42577	1.13845
1466	0.83	0.856		1430	0.87	0.832		1466	0.78862	0.82775		1430	1.02708	1.25114
1477	0.88	0.87		1440	0.87	0.816		1477	0.89392	0.74843		1440	0.94337	1.42814
1485	0.83	0.866		1450	0.8	0.814		1485	0.99441	0.74714		1450	1.54955	1.49458
1489	0.91	0.872		1460	0.73	0.8		1489	0.45328	0.71943		1460	2.19495	1.61001
1491	0.88	0.872		1470	0.8	0.796		1491	0.60547	0.67318		1470	1.75797	1.67994
1523	0.86	0.896		1480	0.8	0.794		1523	0.65008	0.54093		1480	1.60424	1.7508
1527	0.88	0.894		1490	0.85	0.81		1527	0.66269	0.54258		1490	1.29298	1.59047
1552	0.95	0.892		1500	0.79	0.81		1552	0.33313	0.55643		1500	1.90386	1.58714
1568	0.9	0.888		1510	0.81	0.82		1568	0.46154	0.55599		1510	1.39329	1.49459
1569	0.87	0.894		1520	0.8	0.812		1569	0.6747	0.51613		1520	1.74132	1.5393
1584	0.84	0.876		1530	0.85	0.826		1584	0.6479	0.5805		1530	1.14152	1.3455
1588	0.91	0.868		1540	0.81	0.834		1588	0.46337	0.6369		1540	1.51648	1.31418
1604	0.86	0.876		1550	0.86	0.83		1604	0.655	0.60583		1550	0.93488	1.26235
1605	0.86	0.888		1560	0.85	0.834		1605	0.74354	0.59214		1560	1.2367	1.21641
1627	0.91	0.892		1570	0.78	0.846		1627	0.51936	0.58305		1570	1.48217	1.06879
1632	0.9	0.894		1580	0.87	0.84		1632	0.57942	0.60491		1580	0.91181	1.1224
1637	0.93	0.9		1590	0.87	0.836		1637	0.41793	0.65446		1590	0.77839	1.16497
1640	0.87	0.89		1600	0.83	0.842		1640	0.76428	0.72092		1600	1.20291	1.08289
1645	0.89	0.89		1610	0.83	0.826		1645	0.99129	0.70972		1610	1.44957	1.16642
1648	0.86	0.884		1620	0.81	0.814		1648	0.85166	0.75724		1620	1.07176	1.29714
1660	0.9	0.886		1630	0.79	0.824		1660	0.52344	0.70142		1630	1.32946	1.24112
1668	0.9	0.892		1640	0.81	0.81		1668	0.65551	0.58462		1640	1.432	1.24486
1675	0.88	0.9		1650	0.88	0.816		1675	0.48522	0.58973		1650	0.92282	1.29245
1682	0.92	0.898		1660	0.76	0.838		1682	0.40729	0.6124		1660	1.46828	1.16187
1691	0.9	0.898		1670	0.84	0.854		1691	0.87721	0.59748		1670	1.30971	1.03026
1695	0.89	0.894		1680	0.9	0.852		1695	0.63678	0.65437		1680	0.67653	1.03861
1697	0.9	0.886		1690	0.89	0.86		1697	0.58089	0.7015		1690	0.77396	1.08569
1699	0.86	0.886		1700	0.87	0.868		1699	0.76967	0.65291		1700	0.96459	1.00619
1702	0.88	0.892		1710	0.8	0.842		1702	0.64292	0.59871		1710	1.70366	1.17825
1709	0.9	0.86		1720	0.88	0.83		1709	0.63429	0.75147		1720	0.9122	1.32748
1718	0.92	0.86		1730	0.77	0.812		1718	0.36577	0.73442		1730	1.53683	1.43092
1728	0.74	0.854		1740	0.83	0.828		1728	1.34469	0.78524		1740	1.52011	1.26609
1732	0.86	0.846		1750	0.78	0.816		1732	0.68441	0.84105		1750	1.48177	1.33371
1734	0.85	0.834		1760	0.88	0.82		1734	0.89706	0.89821		1760	0.87955	1.34068
1737	0.86	0.868		1770	0.82	0.826		1737	0.91334	0.73442		1770	1.25027	1.19227
1742	0.86	0.866		1780	0.79	0.842		1742	0.65157	0.80258		1780	1.5717	1.16506
1745	0.91	0.872		1790	0.86	0.85		1745	0.52569	0.74105		1790	0.77805	1.09729
1746	0.85	0.868		1800	0.86	0.858		1746	1.02523	0.72831		1800	1.34573	0.96148
1766	0.88	0.87		1810	0.92	0.86		1766	0.58943	0.76459		1810	0.5407	0.94043
1775	0.84	0.86		1820	0.86	0.856		1775	0.8496	0.79701		1820	0.57122	1.05814
1781	0.87	0.862		1830	0.8	0.856		1781	0.83298	0.73816		1830	1.46646	1.01961
1788	0.86	0.866		1840	0.84	0.84		1788	0.68781	0.74574		1840	1.36658	1.12408
1789	0.86	0.884		1850	0.86	0.842		1789	0.73099	0.66931		1850	1.15308	1.21904
1798	0.9	0.89		1860	0.84	0.856		1798	0.62732	0.63247		1860	1.06307	1.19941
1805	0.93	0.902		1870	0.87	0.866		1805	0.46744	0.60144		1870	1.04604	1.07558
1826	0.9	0.904		1880	0.87	0.862		1826	0.6488	0.59926		1880	1.36827	1.0341
1830	0.92	0.906		1890	0.89	0.87		1830	0.53264	0.55854		1890	0.74742	1.01644
1840	0.87	0.904		1900	0.84	0.87		1840	0.7201	0.56875		1900	0.9457	1.02626
1844	0.91	0.914		1910	0.88	0.864		1844	0.42373	0.50131		1910	0.97477	1.01946
1853	0.92	0.904		1920	0.87	0.848		1853	0.51849	0.51146		1920	1.09514	1.17605
1866	0.95	0.918		1930	0.84	0.848		1866	0.31162	0.4354		1930	1.33425	1.26509
1869	0.87	0.9		1940	0.81	0.85		1869	0.58338	0.52743		1940	1.5304	1.17685
1875	0.94	0.886		1950	0.84	0.832		1875	0.33977	0.57837		1950	1.39089	1.27327
1877	0.82	0.878		1960	0.89	0.826		1877	0.88387	0.61377		1960	0.53358	1.26918
1911	0.85	0.884		1970	0.78	0.84		1911	0.77321	0.60198		1970	1.57723	1.17317
1917	0.91	0.884		1980	0.81	0.84		1917	0.48863	0.61948		1980	1.31378	1.23805
1934	0.9	0.896		1990	0.88	0.834		1934	0.52445	0.58856		1990	1.05035	1.4156
1944	0.94	0.912		2000	0.84	0.846		1944	0.42725	0.5302		2000	1.71528	1.34719
1947	0.88	0.918		2010	0.86	0.852		1947	0.72926	0.48111		2010	1.42133	1.39606
1949	0.93	0.914		2020	0.84	0.842		1949	0.48143	0.53413		2020	1.23521	1.42013
1967	0.94	0.904		2030	0.84	0.856		1967	0.24316	0.57326		2030	1.55812	1.2426
1981	0.88	0.91		2040	0.83	0.854		1981	0.78952	0.51847		2040	1.17072	1.19189
1983	0.89	0.908		2050	0.91	0.866		1983	0.62291	0.51494		2050	0.82763	1.11689
2001	0.91	0.906		2060	0.85	0.874		2001	0.45531	0.59461		2060	1.16775	1.06989
2005	0.92	0.908		2070	0.9	0.884		2005	0.4638	0.5672		2070	0.86021	1.05775
2013	0.93	0.912		2080	0.88	0.864		2013	0.64148	0.52483		2080	1.32315	1.15007
2030	0.89	0.924		2090	0.88	0.846		2030	0.65251	0.4692		2090	1.10999	1.24732
2036	0.91	0.926		2100	0.81	0.842		2036	0.41103	0.44317		2100	1.28923	1.26802
2060	0.97	0.93		2110	0.76	0.846		2060	0.17715	0.3621		2110	1.65399	1.18964
2073	0.93	0.93		2120	0.88	0.836		2073	0.3337	0.35067		2120	0.96376	1.19794
2076	0.95	0.922		2130	0.9	0.852		2076	0.23612	0.41218		2130	0.93123	1.06574
2077	0.89	0.912		2140	0.83	0.862		2077	0.59536	0.44924		2140	1.15149	0.96731
2079	0.87	0.91		2150	0.89	0.848		2079	0.71858	0.47789		2150	0.62824	1.14604
2081	0.92	0.898		2160	0.81	0.832		2081	0.36246	0.5705		2160	1.16181	1.24969
2085	0.92	0.896		2170	0.81	0.832		2085	0.47692	0.58034		2170	1.85741	1.22973
2089	0.89	0.902		2180	0.82	0.826		2089	0.69916	0.55439		2180	1.4495	1.35751
2096	0.88	0.904		2190	0.83	0.846		2096	0.64455	0.56905		2190	1.05167	1.29095
2111	0.9	0.892		2200	0.86	0.86		2111	0.58884	0.64035		2200	1.26717	1.11785
2145	0.93	0.896		2210	0.91	0.86		2145	0.43577	0.62266		2210	0.82899	1.11224
2149	0.86	0.904		2220	0.88	0.868		2149	0.83344	0.5911		2220	0.99191	1.16165
2156	0.91	0.904		2230	0.82	0.866		2156	0.61072	0.59044		2230	1.42145	1.18051
2165	0.92	0.89		2240	0.87	0.864		2165	0.48671	0.66697		2240	1.29872	1.13587
2177	0.9	0.89		2250	0.85	0.87		2177	0.58557	0.62715		2250	1.36148	1.09111
2187	0.86	0.89		2260	0.9	0.866		2187	0.8184	0.5761		2260	0.60578	1.116
2189	0.86	0.882		2270	0.91	0.868		2189	0.63433	0.58555		2270	0.76814	1.04646
2191	0.91	0.876		2280	0.8	0.868		2191	0.35548	0.59673		2280	1.54588	1.02526
2196	0.88	0.876		2290	0.88	0.856		2196	0.53396	0.57761		2290	0.95101	1.13409
2199	0.87	0.882		2300	0.85	0.844		2199	0.64146	0.53293		2300	1.25549	1.23347
2207	0.86	0.882		2310	0.84	0.864		2207	0.72281	0.55387		2310	1.14992	1.04195
2211	0.89	0.894		2320	0.85	0.86		2211	0.41095	0.51784		2320	1.26504	1.05404
2231	0.91	0.894		2330	0.9	0.86		2231	0.46017	0.55805		2330	0.58828	1.00784
2236	0.94	0.908		2340	0.86	0.868		2236	0.35379	0.48787		2340	1.01145	0.92996
2237	0.87	0.922		2350	0.85	0.866		2237	0.84254	0.44766		2350	1.0245	0.89584
2239	0.93	0.924		2360	0.88	0.84		2239	0.37191	0.4355		2360	0.76054	1.0636
2242	0.96	0.924		2370	0.84	0.844		2242	0.2099	0.4427		2370	1.09441	1.01443
2246	0.92	0.938		2380	0.77	0.84		2246	0.39939	0.35854		2380	1.42711	1.05392
2247	0.94	0.926		2390	0.88	0.836		2247	0.38975	0.40342		2390	0.76559	1.10308
2254	0.94	0.912		2400	0.83	0.834		2254	0.42178	0.48416		2400	1.22194	1.06528
2257	0.87	0.908		2410	0.86	0.858		2257	0.59628	0.51053		2410	1.00633	0.94644
2262	0.89	0.908		2420	0.83	0.85		2262	0.6136	0.50151		2420	0.90542	1.09551
2281	0.9	0.904		2430	0.89	0.866		2281	0.53127	0.50439		2430	0.83293	1.00851
2291	0.94	0.908		2440	0.84	0.862		2291	0.34464	0.49349		2440	1.51093	1.06909
2297	0.92	0.91		2450	0.91	0.866		2297	0.43615	0.47815		2450	0.78692	1.08402
2303	0.89	0.924		2460	0.84	0.86		2303	0.54176	0.4108		2460	1.30924	1.15053
2307	0.9	0.914		2470	0.85	0.86		2307	0.53692	0.44861		2470	0.98008	1.10883
2319	0.97	0.908		2480	0.86	0.846		2319	0.19453	0.52081		2480	1.16546	1.16664
2320	0.89	0.906		2490	0.84	0.852		2320	0.53371	0.52651		2490	1.30247	1.13874
2345	0.89	0.908		2500	0.84	0.85		2345	0.79711	0.51065		2500	1.07597	1.16122
2354	0.88	0.9		2510	0.87	0.844		2354	0.57028	0.54661		2510	1.16972	1.14174
2389	0.91	0.916		2520	0.84	0.858		2389	0.45763	0.48898		2520	1.09249	0.99901
2390	0.93	0.914		2530	0.83	0.852		2390	0.37433	0.44983		2530	1.06808	1.10731
2392	0.97	0.92		2540	0.91	0.852		2392	0.24556	0.42272		2540	0.58879	1.07808
2436	0.88	0.926		2550	0.81	0.848		2436	0.60136	0.39394		2550	1.61748	1.18403
2444	0.91	0.928		2560	0.87	0.86		2444	0.43472	0.37406		2560	1.02355	1.18969
2451	0.94	0.912		2570	0.82	0.848		2451	0.31374	0.42653		2570	1.62226	1.28796
2453	0.94	0.918		2580	0.89	0.868		2453	0.27493	0.40893		2580	1.09638	1.1053
2455	0.89	0.924		2590	0.85	0.872		2455	0.50788	0.3855		2590	1.08013	1.12428
2460	0.91	0.918		2600	0.91	0.874		2460	0.51337	0.38655		2600	0.70419	1.00925
2485	0.94	0.904		2610	0.89	0.868		2485	0.31759	0.52094		2610	1.11843	1.03995
2486	0.91	0.91		2620	0.83	0.874		2486	0.31897	0.51792		2620	1.04714	1.05083
2496	0.87	0.9		2630	0.86	0.864		2496	0.94691	0.5391		2630	1.24984	1.20238
2498	0.92	0.88		2640	0.88	0.854		2498	0.49276	0.62365		2640	1.13455	1.29034
2503	0.86	0.884		2650	0.86	0.864		2503	0.61928	0.61604		2650	1.46195	1.25816
2517	0.84	0.886		2660	0.84	0.858		2517	0.74034	0.52394		2660	1.55823	1.2605
2523	0.93	0.89		2670	0.88	0.862		2523	0.28089	0.50078		2670	0.88622	1.25855
2532	0.88	0.902		2680	0.83	0.87		2532	0.48645	0.43595		2680	1.26157	1.12282
2547	0.94	0.914		2690	0.9	0.884		2547	0.37696	0.3954		2690	1.12477	0.95303
2551	0.92	0.906		2700	0.9	0.886		2551	0.29512	0.42739		2700	0.78332	0.93992
2553	0.9	0.9		2710	0.91	0.888		2553	0.53756	0.43248		2710	0.70925	0.9532
2578	0.89	0.9		2720	0.89	0.886		2578	0.44087	0.41996		2720	0.82069	0.90599
2590	0.85	0.902		2730	0.84	0.882		2590	0.51186	0.40469		2730	1.32795	0.96834
2600	0.94	0.912		2740	0.89	0.88		2600	0.31436	0.34384		2740	0.88875	1.05386
2606	0.93	0.918		2750	0.88	0.866		2606	0.21881	0.31413		2750	1.09508	1.2081
2623	0.95	0.932		2760	0.9	0.864		2623	0.2333	0.32129		2760	1.13682	1.16185
2629	0.92	0.934		2770	0.82	0.858		2629	0.29231	0.28774		2770	1.59187	1.19466
2630	0.92	0.932		2780	0.83	0.862		2630	0.54766	0.32723		2780	1.09671	1.19476
2644	0.95	0.92		2790	0.86	0.854		2644	0.14664	0.37359		2790	1.0528	1.20928
2650	0.92	0.924		2800	0.9	0.876		2650	0.41623	0.38291		2800	1.09562	1.04363
2655	0.89	0.914		2810	0.86	0.882		2655	0.46511	0.39275		2810	1.20938	1.0153
2678	0.94	0.916		2820	0.93	0.89		2678	0.33891	0.41978		2820	0.76364	0.90302
2685	0.87	0.926		2830	0.86	0.884		2685	0.59685	0.36414		2830	0.95507	0.86428
2690	0.96	0.926		2840	0.9	0.87		2690	0.28182	0.3631		2840	0.49139	0.85179
2703	0.97	0.932		2850	0.87	0.866		2703	0.138	0.39625		2850	0.9019	0.8674
2710	0.89	0.944		2860	0.79	0.86		2710	0.45989	0.3353		2860	1.14696	0.91913
2725	0.97	0.942		2870	0.91	0.84		2725	0.50467	0.32133		2870	0.84169	1.16694
2737	0.93	0.934		2880	0.83	0.842		2737	0.29211	0.34564		2880	1.21372	1.16156
2740	0.95	0.934		2890	0.8	0.856		2740	0.21196	0.33937		2890	1.73043	1.23476
2754	0.93	0.926		2900	0.88	0.854		2754	0.25955	0.33515		2900	0.87501	1.21253
2789	0.89	0.93		2910	0.86	0.86		2789	0.42856	0.33032		2910	1.51295	1.1438
2790	0.93	0.928		2920	0.9	0.876		2790	0.48355	0.34448		2920	0.73052	1.04602
2791	0.95	0.928		2930	0.86	0.872		2791	0.26799	0.35125		2930	0.87012	1.09124
2809	0.94	0.936		2940	0.88	0.872		2809	0.28273	0.32653		2940	1.24149	1.08859
2824	0.93	0.932		2950	0.86	0.864		2824	0.2934	0.34956		2950	1.10113	1.08815
2872	0.93	0.924		2960	0.86	0.872		2872	0.30496	0.42687		2960	1.49968	1.11144
2881	0.91	0.912		2970	0.86	0.868		2881	0.5987	0.52364		2970	0.72833	1.13134
2890	0.91	0.91		2980	0.9	0.878		2890	0.65458	0.60031		2980	0.98656	1.02778
2896	0.88	0.908		2990	0.86	0.878		2896	0.76656	0.6435		2990	1.34102	0.93116
2917	0.92	0.918		3000	0.91	0.878		2917	0.67677	0.57238		3000	0.58329	0.99143
2919	0.92	0.91		3010	0.86	0.872		2919	0.52089	0.55923		3010	1.01659	1.13826
2920	0.96	0.92		3020	0.86	0.884		2920	0.24309	0.47553		3020	1.02971	0.97915
2967	0.87	0.928		3030	0.87	0.88		2967	0.58885	0.39101		3030	1.72068	1.05269
2975	0.93	0.928		3040	0.92	0.88		2975	0.34804	0.37198		3040	0.5455	1.08305
2998	0.96	0.926		3050	0.89	0.884		2998	0.2542	0.37294		3050	0.95095	1.02205
3007	0.92	0.93		3060	0.86	0.888		3007	0.42575	0.32876		3060	1.16841	0.83181
3011	0.95	0.93		3070	0.88	0.862		3011	0.24788	0.31417		3070	0.72469	1.13928
3015	0.89	0.928		3080	0.89	0.86		3015	0.36792	0.32101		3080	0.76948	1.1107
3027	0.93	0.934		3090	0.79	0.854		3027	0.27511	0.30001		3090	2.08285	1.11254
3030	0.95	0.928		3100	0.88	0.854		3030	0.2884	0.3228		3100	0.80806	1.13249
3038	0.95	0.934		3110	0.83	0.856		3038	0.32075	0.33877		3110	1.17762	1.15399
3041	0.92	0.94		3120	0.88	0.872		3041	0.36183	0.34378		3120	0.82446	0.96257
3065	0.92	0.938		3130	0.9	0.87		3065	0.44778	0.36405		3130	0.87698	1.03062
3069	0.96	0.938		3140	0.87	0.868		3069	0.30014	0.34757		3140	1.12573	1.04247
3071	0.94	0.938		3150	0.87	0.868		3071	0.38974	0.34802		3150	1.1483	1.00841
3099	0.95	0.934		3160	0.82	0.844		3099	0.23838	0.34235		3160	1.2369	1.30796
3122	0.92	0.924		3170	0.88	0.84		3122	0.36408	0.37373		3170	0.65415	1.45382
3137	0.9	0.926		3180	0.78	0.836		3137	0.4194	0.34212		3180	2.37474	1.5205
3145	0.91	0.918		3190	0.85	0.84		3145	0.45706	0.50671		3190	1.855	1.65419
3150	0.95	0.914		3200	0.85	0.838		3150	0.23167	0.56237		3200	1.48169	1.73987
3155	0.91	0.91		3210	0.84	0.856		3155	1.06135	0.62633		3210	1.90539	1.53486
3161	0.9	0.898		3220	0.87	0.866		3161	0.64237	0.8104		3220	1.08254	1.3146
3177	0.88	0.884		3230	0.87	0.852		3177	0.73921	0.96699		3230	1.34968	1.48398
3195	0.85	0.88		3240	0.9	0.858		3195	1.37739	0.88713		3240	0.75369	1.36587
3196	0.88	0.87		3250	0.78	0.854		3196	1.01462	1.00164		3250	2.3286	1.43497
3203	0.89	0.872		3260	0.87	0.85		3203	0.66207	0.95907		3260	1.31486	1.39794
3206	0.85	0.88		3270	0.85	0.856		3206	1.21493	0.83617		3270	1.42799	1.35692
3230	0.89	0.886		3280	0.85	0.868		3230	0.52632	0.74126		3280	1.16454	1.21143
3233	0.89	0.884		3290	0.93	0.864		3233	0.7629	0.72749		3290	0.54859	1.25444
3240	0.91	0.898		3300	0.84	0.854		3240	0.54008	0.54736		3300	1.60118	1.32049
3243	0.88	0.9		3310	0.85	0.848		3243	0.59323	0.56256		3310	1.52988	1.27196
3244	0.92	0.906		3320	0.8	0.83		3244	0.31426	0.47548		3320	1.75828	1.47156
3246	0.9	0.91		3330	0.82	0.85		3246	0.60232	0.50123		3330	0.92189	1.23518
3247	0.92	0.916		3340	0.84	0.834		3247	0.32752	0.57265		3340	1.54657	1.3675
3272	0.93	0.904		3350	0.94	0.844		3272	0.66883	0.62187		3350	0.4193	1.31138
3281	0.91	0.908		3360	0.77	0.842		3281	0.95032	0.59471		3360	2.19145	1.50628
3305	0.86	0.9		3370	0.85	0.852		3305	0.56036	0.66416		3370	1.47771	1.3721
3313	0.92	0.896		3380	0.81	0.826		3313	0.46653	0.58839		3380	1.89638	1.57603
3327	0.88	0.898		3390	0.89	0.844		3327	0.67475	0.67721		3390	0.87564	1.42487
3328	0.91	0.908		3400	0.81	0.846		3328	0.28998	0.68925		3400	1.43895	1.446
3345	0.92	0.902		3410	0.86	0.844		3345	1.39442	0.76333		3410	1.43566	1.52489
3374	0.91	0.898		3420	0.86	0.85		3374	0.62058	0.87174		3420	1.58338	1.60817
3376	0.89	0.884		3430	0.8	0.852		3376	0.83694	1.04591		3430	2.29083	1.77367
3386	0.86	0.884		3440	0.92	0.84		3386	1.21678	0.94593		3440	1.29205	1.8293
3403	0.84	0.886		3450	0.82	0.834		3403	1.16084	0.90569		3450	2.26644	1.91685
3408	0.92	0.872		3460	0.8	0.836		3408	0.89453	1.00817		3460	1.7138	2.04582
3430	0.92	0.866		3470	0.83	0.828		3430	0.41936	1.13803		3470	2.02111	1.99679
3438	0.82	0.872		3480	0.81	0.838		3438	1.34934	1.03043		3480	2.93569	1.76543
3449	0.83	0.862		3490	0.88	0.844		3449	1.8661	1.05642		3490	1.0469	1.7754
3451	0.87	0.842		3500	0.87	0.852		3451	0.62281	1.20157		3500	1.10965	1.61483
3458	0.87	0.852		3510	0.83	0.844		3458	1.0245	1.10576		3510	1.76365	1.53634
3464	0.82	0.86		3520	0.87	0.84		3464	1.14509	0.90759		3520	1.21823	1.58563
3471	0.87	0.87		3530	0.77	0.836		3471	0.87033	0.90471		3530	2.54325	1.59284
3477	0.87	0.878		3540	0.86	0.852		3477	0.87522	0.84322		3540	1.29337	1.4043
3480	0.92	0.904		3550	0.85	0.848		3480	0.60843	0.67444		3550	1.14568	1.39793
3497	0.91	0.898		3560	0.91	0.854		3497	0.71703	0.73905		3560	0.82096	1.21959
3509	0.95	0.908		3570	0.85	0.862		3509	0.30119	0.61924		3570	1.1864	1.15778
3512	0.84	0.9		3580	0.8	0.856		3512	1.19341	0.81052		3580	1.65152	1.25379
3519	0.92	0.898		3590	0.9	0.856		3519	0.27613	0.91875		3590	0.98435	1.27892
3535	0.88	0.89		3600	0.82	0.846		3535	1.56484	1.18045		3600	1.62572	1.47784
3537	0.9	0.904		3610	0.91	0.86		3537	1.25817	1.00396		3610	0.94659	1.41168
3543	0.91	0.896		3620	0.8	0.856		3543	1.60969	1.0454		3620	2.18102	1.52125
3547	0.91	0.902		3630	0.87	0.86		3547	0.31099	0.85415		3630	1.3207	1.42661
3563	0.88	0.904		3640	0.88	0.86		3563	0.48329	0.68301		3640	1.53224	1.44552
3580	0.91	0.912		3650	0.84	0.882		3580	0.60859	0.4175		3650	1.1525	1.09541
3600	0.91	0.918		3660	0.91	0.878		3600	0.4025	0.4299		3660	1.04116	1.17477
3618	0.95	0.93		3670	0.91	0.876		3618	0.28215	0.3938		3670	0.43047	1.10159
3620	0.94	0.932		3680	0.85	0.886		3620	0.37296	0.39695		3680	1.71747	1.16175
3622	0.94	0.936		3690	0.87	0.858		3622	0.30281	0.36351		3690	1.16634	1.27879
3625	0.92	0.932		3700	0.89	0.862		3625	0.62433	0.36461		3700	1.45331	1.3259
3628	0.93	0.934		3710	0.77	0.874		3628	0.23531	0.33136		3710	1.62634	1.10481
3645	0.93	0.92		3720	0.93	0.866		3645	0.28765	0.42905		3720	0.66602	1.14867
3656	0.95	0.922		3730	0.91	0.864		3656	0.20671	0.3686		3730	0.61203	1.14815
3670	0.87	0.91		3740	0.83	0.862		3670	0.79125	0.41311		3740	1.38565	1.38522
3700	0.93	0.904		3750	0.88	0.848		3700	0.32205	0.4579		3750	1.4507	1.47537
3702	0.87	0.892		3760	0.76	0.836		3702	0.4579	0.56208		3760	2.81172	1.68152
3726	0.9	0.896		3770	0.86	0.846		3726	0.51159	0.4711		3770	1.11676	1.64786
3730	0.89	0.894		3780	0.85	0.858		3730	0.72762	0.49137		3780	1.64276	1.50441
3732	0.89	0.906		3790	0.88	0.884		3732	0.33636	0.47356		3790	1.21737	1.13609
3738	0.92	0.912		3800	0.94	0.886		3738	0.42338	0.44584		3800	0.73345	1.2623
3741	0.93	0.908		3810	0.89	0.882		3741	0.36884	0.40024		3810	0.97011	1.25672
3743	0.93	0.914		3820	0.87	0.882		3743	0.37299	0.42332		3820	1.74781	1.2031
3752	0.87	0.914		3830	0.83	0.862		3752	0.49962	0.54093		3830	1.61487	1.36828
3759	0.92	0.898		3840	0.88	0.854		3759	0.45179	0.60496		3840	0.94925	1.51593
3772	0.92	0.894		3850	0.84	0.858		3772	1.01142	0.61365		3850	1.55936	1.3542
3780	0.85	0.904		3860	0.85	0.864		3780	0.689	0.72412		3860	1.70834	1.21969
3793	0.91	0.898		3870	0.89	0.878		3793	0.4164	0.85574		3870	0.9392	1.16027
3795	0.92	0.9		3880	0.86	0.882		3795	1.05201	0.71089		3880	0.94228	1.03845
3798	0.89	0.912		3890	0.95	0.878		3798	1.10985	0.66977		3890	0.65216	0.9673
3814	0.93	0.912		3900	0.86	0.888		3814	0.28717	0.69017		3900	0.95029	0.92393
3819	0.91	0.912		3910	0.83	0.89		3819	0.48342	0.56717		3910	1.35254	0.97373
3821	0.91	0.914		3920	0.94	0.892		3821	0.51842	0.45948		3920	0.72236	0.98255
3831	0.92	0.922		3930	0.87	0.902		3831	0.43701	0.45427		3930	1.19133	0.93666
3835	0.9	0.932		3940	0.96	0.904		3835	0.57139	0.38547		3940	0.69625	1.00445
3864	0.97	0.932		3950	0.91	0.892		3864	0.26111	0.33754		3950	0.72081	1.11383
3869	0.96	0.936		3960	0.84	0.898		3869	0.13942	0.30492		3960	1.6915	1.04996
3876	0.91	0.942		3970	0.88	0.888		3876	0.27877	0.2701		3970	1.26927	1.04874
3920	0.94	0.94		3980	0.9	0.88		3920	0.2739	0.25692		3980	0.87198	1.27552
3928	0.93	0.942		3990	0.91	0.878		3928	0.39728	0.26233		3990	0.69015	1.23499
3935	0.96	0.95		4000	0.87	0.878		3935	0.19526	0.23802		4000	1.85472	1.19474
3939	0.97	0.95		4010	0.83	0.882		3939	0.16644	0.25921		4010	1.48881	1.15646
3950	0.95	0.934		4020	0.88	0.868		3950	0.15725	0.28785		4020	1.06803	1.35732
3956	0.94	0.928		4030	0.92	0.86		3956	0.3798	0.33062		4030	0.68056	1.21734
3962	0.85	0.922		4040	0.84	0.876		3962	0.54051	0.33659		4040	1.69446	1.06791
3984	0.93	0.916		4050	0.83	0.866		3984	0.40911	0.40203		4050	1.15485	1.15368
3995	0.94	0.914		4060	0.91	0.854		3995	0.19629	0.39209		4060	0.74165	1.33649
4000	0.92	0.922		4070	0.83	0.858		4000	0.48442	0.48327		4070	1.49687	1.28083
4009	0.93	0.928		4080	0.86	0.876		4009	0.33012	0.45862		4080	1.59459	1.21711
4010	0.89	0.914		4090	0.86	0.868		4010	0.9964	0.53525		4090	1.41616	1.26548
4022	0.96	0.908		4100	0.92	0.874		4022	0.28588	0.55461		4100	0.83626	1.25719
4033	0.87	0.906		4110	0.87	0.874		4033	0.57945	0.62262		4110	0.98349	1.26203
4036	0.89	0.908		4120	0.86	0.872		4036	0.5812	0.54823		4120	1.45546	1.28793
4046	0.92	0.902		4130	0.86	0.87		4046	0.67018	0.55509		4130	1.61875	1.3227
4093	0.9	0.908		4140	0.85	0.87		4093	0.62446	0.55134		4140	1.54568	1.6725
4098	0.93	0.922		4150	0.91	0.834		4098	0.32014	0.46199		4150	1.01013	2.03207
4099	0.9	0.866		4160	0.87	0.808		4099	0.56071	1.50474		4160	2.73247	2.37712
4109	0.96	0.83		4170	0.68	0.784		4109	0.13448	2.13162		4170	3.2533	3.41782
4182	0.64	0.796		4180	0.73	0.766		4182	5.88391	2.50894		4180	3.344	3.58065
4193	0.72	0.776		4190	0.73	0.736		4193	3.75889	3.30674		4190	6.74921	4.12272
4194	0.76	0.734		4200	0.82	0.758		4194	2.2067	4.40688		4200	1.82429	3.97617
4196	0.8	0.756		4210	0.72	0.756		4196	4.54973	3.91227		4210	5.44278	3.94154
4198	0.75	0.784		4220	0.79	0.764		4198	5.63516	3.69091		4220	2.52059	3.00483
4201	0.75	0.804		4230	0.72	0.756		4201	3.41088	3.55155		4230	3.17081	3.16374
4202	0.86	0.802		4240	0.77	0.772		4202	2.65206	2.98745		4240	2.06566	2.59713
4227	0.86	0.824		4250	0.78	0.776		4227	1.50993	2.19908		4250	2.61884	2.55004
4232	0.79	0.844		4260	0.8	0.804		4232	1.72921	1.77364		4260	2.60976	2.13724
4235	0.86	0.86		4270	0.81	0.82		4235	1.69331	1.28288		4270	2.28515	1.93432
4243	0.85	0.862		4280	0.86	0.836		4243	1.28368	1.14446		4280	1.10681	1.76693
4254	0.94	0.88		4290	0.85	0.848		4254	0.19829	0.91853		4290	1.05101	1.471
4263	0.87	0.886		4300	0.86	0.848		4263	0.81783	0.71757		4300	1.78192	1.41277
4266	0.88	0.888		4310	0.86	0.85		4266	0.59955	0.57926		4310	1.1301	1.46343
4267	0.89	0.88		4320	0.81	0.858		4267	0.6885	0.73448		4320	1.99401	1.46491
4282	0.86	0.898		4330	0.87	0.856		4282	0.59214	0.59955		4330	1.3601	1.37793
4298	0.9	0.912		4340	0.89	0.854		4298	0.97439	0.54039		4340	1.05843	1.50437
4304	0.96	0.924		4350	0.85	0.86		4304	0.14314	0.46277		4350	1.34699	1.34171
4308	0.95	0.93		4360	0.85	0.858		4308	0.30376	0.48426		4360	1.76231	1.35098
4317	0.95	0.942		4370	0.84	0.858		4317	0.30042	0.32701		4370	1.18073	1.33005
4319	0.89	0.926		4380	0.86	0.864		4319	0.69957	0.40452		4380	1.40646	1.34054
4328	0.96	0.93		4390	0.89	0.882		4328	0.18817	0.38704		4390	0.95378	1.18067
4332	0.88	0.924		4400	0.88	0.892		4332	0.53066	0.41366		4400	1.39944	1.17292
4343	0.97	0.928		4410	0.94	0.898		4343	0.21638	0.36839		4410	0.96295	1.18648
4369	0.92	0.922		4420	0.89	0.906		4369	0.43352	0.38808		4420	1.142	1.21171
4378	0.91	0.93		4430	0.89	0.894		4378	0.47322	0.35268		4430	1.47424	1.30665
4393	0.93	0.918		4440	0.93	0.882		4393	0.28663	0.42221		4440	1.07994	1.31796
4400	0.92	0.922		4450	0.82	0.872		4400	0.35367	0.41249		4450	1.87413	1.49752
4406	0.91	0.938		4460	0.88	0.876		4406	0.56403	0.3326		4460	1.0195	1.42713
4410	0.94	0.942		4470	0.84	0.864		4410	0.38489	0.31211		4470	2.03979	1.45924
4411	0.99	0.946		4480	0.91	0.87		4411	0.07377	0.29962		4480	1.1223	1.30872
4430	0.95	0.954		4490	0.87	0.864		4430	0.18419	0.27257		4490	1.24048	1.38334
4433	0.94	0.96		4500	0.85	0.856		4433	0.29122	0.22293		4500	1.1215	1.38476
4469	0.95	0.948		4510	0.85	0.852		4469	0.42877	0.26485		4510	1.39262	1.4493
4475	0.97	0.95		4520	0.8	0.858		4475	0.1367	0.2542		4520	2.04691	1.40209
4490	0.93	0.958		4530	0.89	0.862		4490	0.28337	0.3216		4530	1.44497	1.51351
4492	0.96	0.962		4540	0.9	0.874		4492	0.13092	0.28998		4540	1.00445	1.38632
4509	0.98	0.958		4550	0.87	0.89		4509	0.62825	0.29505		4550	1.67861	1.20803
4510	0.97	0.962		4560	0.91	0.896		4510	0.27068	0.27337		4560	0.75665	1.1152
4529	0.95	0.96		4570	0.88	0.892		4529	0.16205	0.27708		4570	1.15547	1.25197
4530	0.95	0.95		4580	0.92	0.888		4530	0.17497	0.20934		4580	0.98082	1.18581
4533	0.95	0.948		4590	0.88	0.884		4533	0.14947	0.18124		4590	1.68828	1.28093
4542	0.93	0.942		4600	0.85	0.876		4542	0.28954	0.19851		4600	1.34781	1.2844
4553	0.96	0.934		4610	0.89	0.868		4553	0.13018	0.24852		4610	1.23225	1.41785
4578	0.92	0.932		4620	0.84	0.858		4578	0.2484	0.26938		4620	1.17281	1.34714
4581	0.91	0.934		4630	0.88	0.872		4581	0.42501	0.27135		4630	1.64809	1.2535
4592	0.94	0.932		4640	0.83	0.878		4592	0.25378	0.28213		4640	1.33472	1.21766
4595	0.94	0.936		4650	0.92	0.892		4595	0.29937	0.29353		4650	0.87966	1.20168
4597	0.95	0.938		4660	0.92	0.88		4597	0.18407	0.31655		4660	1.05303	1.28996
4599	0.94	0.94		4670	0.91	0.898		4599	0.30543	0.3312		4670	1.09292	1.09422
4611	0.92	0.94		4680	0.82	0.89		4611	0.54009	0.33199		4680	2.08946	1.25291
4628	0.95	0.944		4690	0.92	0.878		4628	0.32703	0.32624		4690	0.35601	1.33729
4649	0.94	0.944		4700	0.88	0.878		4649	0.30336	0.3125		4700	1.67313	1.24677
4656	0.97	0.938		4710	0.86	0.894		4656	0.15531	0.27347		4710	1.47491	1.10532
4664	0.94	0.938		4720	0.91	0.884		4664	0.23671	0.24633		4720	0.64032	1.34922
4668	0.89	0.942		4730	0.9	0.896		4668	0.34495	0.2243		4730	1.38222	1.09478
4675	0.95	0.94		4740	0.87	0.9		4675	0.19134	0.24393		4740	1.57554	1.17068
4676	0.96	0.942		4750	0.94	0.898		4676	0.19319	0.22427		4750	0.40089	1.26479
4677	0.96	0.956		4760	0.88	0.896		4677	0.25349	0.17522		4760	1.85445	1.31124
4687	0.95	0.956		4770	0.9	0.902		4687	0.13838	0.16827		4770	1.11085	1.19798
4713	0.96	0.948		4780	0.89	0.882		4713	0.0997	0.20877		4780	1.61447	1.41716
4718	0.95	0.946		4790	0.9	0.886		4718	0.15658	0.2238		4790	1.00922	1.34541
4734	0.92	0.946		4800	0.84	0.888		4734	0.39567	0.27685		4800	1.49684	1.3762
4745	0.95	0.944		4810	0.9	0.884		4745	0.32869	0.31918		4810	1.49566	1.34996
4749	0.95	0.944		4820	0.91	0.884		4749	0.40362	0.33424		4820	1.26481	1.33218
4750	0.95	0.954		4830	0.87	0.896		4750	0.31136	0.3036		4830	1.48328	1.32258
4758	0.95	0.956		4840	0.9	0.894		4758	0.23187	0.27723		4840	0.92033	1.24247
4764	0.97	0.964		4850	0.9	0.902		4764	0.24247	0.27936		4850	1.44885	1.08847
4767	0.96	0.966		4860	0.89	0.902		4767	0.19684	0.26729		4860	1.09508	1.07742
4776	0.99	0.962		4870	0.95	0.888		4776	0.41429	0.30543		4870	0.4948	1.25568
4780	0.96	0.956		4880	0.87	0.88		4780	0.25098	0.30716		4880	1.42804	1.33215
4787	0.93	0.964		4890	0.83	0.884		4787	0.42255	0.27763		4890	1.81165	1.2434
4788	0.94	0.95		4900	0.86	0.862		4788	0.25112	0.26568		4900	1.83118	1.47863
4794	1	0.952		4910	0.91	0.862		4794	0.04922	0.24603		4910	0.65133	1.4163
4800	0.92	0.956		4920	0.84	0.87		4800	0.35451	0.20877		4920	1.67096	1.22395
4802	0.97	0.964		4930	0.87	0.876		4802	0.15276	0.18091		4930	1.11638	1.0483
4805	0.95	0.952		4940	0.87	0.87		4805	0.23622	0.20197		4940	0.84988	1.1184
4840	0.98	0.958		4950	0.89	0.886		4840	0.11183	0.18426		4950	0.95294	0.90504
4852	0.94	0.954		4960	0.88	0.888		4852	0.15453	0.1946		4960	1.00184	0.89171
4871	0.95	0.956		4970	0.92	0.89		4871	0.26593	0.17713		4970	0.60416	1.10268
4873	0.95	0.948		4980	0.88	0.886		4873	0.20448	0.22192		4980	1.04971	1.22051
4894	0.96	0.95		4990	0.88	0.894		4894	0.1489	0.23018		4990	1.90476	1.14997
4914	0.94	0.948		5000	0.87	0.876		4914	0.33576	0.24941		5000	1.54207	1.36082
4938	0.95	0.94		5010	0.92	0.874		4938	0.19583	0.26626		5010	0.64915	1.36501
4941	0.94	0.92		5020	0.83	0.876		4941	0.36207	0.35971		5020	1.65838	1.22755
4954	0.91	0.922		5030	0.87	0.87		4954	0.28875	0.36198		5030	1.0707	1.25061
4962	0.86	0.918		5040	0.89	0.87		4962	0.61615	0.39095		5040	1.21744	1.31367
4971	0.95	0.922		5050	0.84	0.88		4971	0.34711	0.38144		5050	1.65739	1.28304
4974	0.93	0.924		5060	0.92	0.876		4974	0.34069	0.39668		5060	0.96445	1.44319
4976	0.96	0.944		5070	0.88	0.864		4976	0.31448	0.32235		5070	1.50523	1.491
4977	0.92	0.938		5080	0.85	0.86		4977	0.36495	0.31305		5080	1.87143	1.43165
5021	0.96	0.94		5090	0.83	0.846		5021	0.24453	0.28316		5090	1.45648	1.61811
5027	0.92	0.934		5100	0.82	0.852		5027	0.30062	0.29418		5100	1.36065	1.49597
5030	0.94	0.938		5110	0.85	0.86		5030	0.19121	0.27704		5110	1.89674	1.42912
5037	0.93	0.938		5120	0.91	0.866		5037	0.36958	0.25766		5120	0.89456	1.4
5050	0.94	0.94		5130	0.89	0.88		5050	0.27928	0.27538		5130	1.53718	1.40876
5052	0.96	0.936		5140	0.86	0.888		5052	0.1476	0.29166		5140	1.31085	1.29667
5053	0.93	0.94		5150	0.89	0.872		5053	0.38925	0.29263		5150	1.40444	1.55259
5060	0.92	0.942		5160	0.89	0.866		5060	0.27258	0.27733		5160	1.33631	1.49509
5078	0.95	0.944		5170	0.83	0.888		5078	0.37442	0.27596		5170	2.17414	1.29255
5101	0.95	0.942		5180	0.86	0.88		5101	0.20281	0.26437		5180	1.2497	1.34986
5106	0.97	0.94		5190	0.97	0.868		5106	0.14074	0.28187		5190	0.29814	1.58462
5126	0.92	0.934		5200	0.85	0.88		5126	0.33128	0.25514		5200	1.69102	1.50402
5128	0.91	0.936		5210	0.83	0.89		5128	0.36008	0.24692		5210	2.51011	1.51168
5134	0.92	0.928		5220	0.89	0.872		5134	0.24081	0.2668		5220	1.7711	1.69822
5160	0.96	0.932		5230	0.91	0.88		5160	0.16169	0.28542		5230	1.28804	1.51553
5165	0.93	0.934		5240	0.88	0.88		5165	0.24016	0.27542		5240	1.2308	1.2972
5182	0.94	0.942		5250	0.89	0.886		5182	0.42438	0.27388		5250	0.77758	1.20033
5200	0.92	0.942		5260	0.83	0.894		5200	0.31006	0.2738		5260	1.41851	1.06441
5208	0.96	0.948		5270	0.92	0.898		5208	0.23311	0.3929		5270	1.28675	1.08184
5231	0.96	0.946		5280	0.95	0.892		5231	0.16129	0.35152		5280	0.60843	1.24846
5235	0.96	0.952		5290	0.9	0.914		5235	0.83565	0.36582		5290	1.31792	1.18807
5239	0.93	0.952		5300	0.86	0.908		5239	0.21751	0.36162		5300	1.6107	1.15595
5240	0.95	0.942		5310	0.94	0.898		5240	0.38152	0.3972		5310	1.11652	1.18001
5266	0.96	0.93		5320	0.89	0.894		5266	0.21211	0.30989		5320	1.12617	1.16434
5289	0.91	0.936		5330	0.9	0.9		5289	0.33922	0.28833		5330	0.72876	1.05622
5318	0.9	0.934		5340	0.88	0.896		5318	0.39909	0.26351		5340	1.23957	1.01229
5329	0.96	0.936		5350	0.89	0.902		5329	0.10969	0.23698		5350	1.07009	0.97234
5345	0.94	0.942		5360	0.92	0.906		5345	0.25744	0.22232		5360	0.89688	1.03047
5359	0.97	0.95		5370	0.92	0.896		5359	0.07945	0.17904		5370	0.92641	1.15654
5360	0.94	0.954		5380	0.92	0.9		5360	0.26593	0.19521		5380	1.01939	1.05261
5380	0.94	0.95		5390	0.83	0.896		5380	0.18267	0.22476		5390	1.86993	1.16768
5404	0.98	0.946		5400	0.91	0.868		5404	0.19054	0.24875		5400	0.55046	1.44836
5420	0.92	0.95		5410	0.9	0.862		5420	0.40523	0.23049		5410	1.47223	1.55138
5439	0.95	0.958		5420	0.78	0.872		5439	0.19939	0.20913		5420	2.3298	1.43152
5442	0.96	0.954		5430	0.89	0.866		5442	0.17461	0.22818		5430	1.5345	1.56235
5447	0.98	0.96		5440	0.88	0.85		5447	0.0759	0.18892		5440	1.27059	1.73196
5484	0.96	0.948		5450	0.88	0.878		5484	0.28575	0.24557		5450	1.20461	1.44291
5491	0.95	0.936		5460	0.82	0.88		5491	0.20895	0.29048		5460	2.3203	1.37201
5495	0.89	0.928		5470	0.92	0.884		5495	0.48263	0.33004		5470	0.88454	1.31177
5501	0.9	0.926		5480	0.9	0.888		5501	0.39918	0.32062		5480	1.18	1.27146
5507	0.94	0.924		5490	0.9	0.9		5507	0.27367	0.3371		5490	0.96939	1.14524
5512	0.95	0.93		5500	0.9	0.898		5512	0.23869	0.32875		5500	1.00309	1.17376
5515	0.94	0.938		5510	0.88	0.898		5515	0.29133	0.34354		5510	1.68918	1.28159
5517	0.92	0.94		5520	0.91	0.892		5517	0.44089	0.31351		5520	1.02711	1.50156
5541	0.94	0.94		5530	0.9	0.9		5541	0.4731	0.29819		5530	1.71917	1.47518
5549	0.95	0.936		5540	0.87	0.896		5549	0.12356	0.34019		5540	2.06926	1.31427
5566	0.95	0.942		5550	0.94	0.884		5566	0.16209	0.29754		5550	0.87119	1.49107
5571	0.92	0.95		5560	0.86	0.89		5571	0.5013	0.22125		5560	0.88462	1.27471
5573	0.95	0.95		5570	0.85	0.896		5573	0.22764	0.2368		5570	1.91111	1.10298
5585	0.98	0.95		5580	0.93	0.898		5585	0.09164	0.26128		5580	0.63738	1.07818
5587	0.95	0.954		5590	0.9	0.898		5587	0.20136	0.19238		5590	1.21063	1.19834
5593	0.95	0.946		5600	0.95	0.894		5593	0.28447	0.21515		5600	0.74716	1.24935
5605	0.94	0.932		5610	0.86	0.89		5605	0.15678	0.26806		5610	1.4854	1.40889
5610	0.91	0.924		5620	0.83	0.884		5610	0.34148	0.35103		5620	2.16619	1.39666
5620	0.91	0.926		5630	0.91	0.874		5620	0.35621	0.32872		5630	1.43508	1.51213
5630	0.91	0.93		5640	0.87	0.874		5630	0.61618	0.32044		5640	1.14944	1.49707
5658	0.96	0.932		5650	0.9	0.878		5658	0.17293	0.30836		5650	1.32451	1.41146
5660	0.96	0.94		5660	0.86	0.88		5660	0.11539	0.32271		5660	1.4101	1.37519
5664	0.92	0.946		5670	0.85	0.874		5664	0.2811	0.24158		5670	1.73814	1.4848
5679	0.95	0.934		5680	0.92	0.864		5679	0.42794	0.26788		5680	1.25378	1.55847
5720	0.94	0.926		5690	0.84	0.878		5720	0.21053	0.31759		5690	1.69747	1.424
5723	0.9	0.922		5700	0.85	0.88		5723	0.30444	0.35669		5700	1.69288	1.38906
5741	0.92	0.914		5710	0.93	0.862		5741	0.36396	0.33068		5710	0.73774	1.52111
5759	0.9	0.914		5720	0.86	0.864		5759	0.47657	0.34995		5720	1.56342	1.5366
5776	0.91	0.916		5730	0.83	0.87		5776	0.29788	0.38855		5730	1.91402	1.47383
5779	0.94	0.92		5740	0.85	0.854		5779	0.30692	0.39943		5740	1.77492	1.72178
5784	0.91	0.926		5750	0.88	0.852		5784	0.49743	0.35328		5750	1.37902	1.69625
5789	0.94	0.932		5760	0.85	0.85		5789	0.41838	0.41958		5760	1.97753	1.68831
5807	0.93	0.918		5770	0.85	0.864		5807	0.24581	0.51056		5770	1.43575	1.49772
5808	0.94	0.92		5780	0.82	0.87		5808	0.62939	0.50354		5780	1.87434	1.45477
5825	0.87	0.926		5790	0.92	0.884		5825	0.7618	0.45766		5790	0.82198	1.22779
5828	0.92	0.918		5800	0.91	0.9		5828	0.46234	0.49398		5800	1.16426	1.1242
5835	0.97	0.914		5810	0.92	0.912		5835	0.18897	0.47846		5810	0.8426	1.00242
5862	0.89	0.928		5820	0.93	0.892		5862	0.42739	0.39988		5820	0.9178	1.29853
5864	0.92	0.932		5830	0.88	0.886		5864	0.55181	0.39224		5830	1.26546	1.37206
5871	0.94	0.924		5840	0.82	0.872		5871	0.36889	0.52352		5840	2.30253	1.65251
5889	0.94	0.934		5850	0.88	0.856		5889	0.42413	0.54315		5850	1.53189	1.83122
5898	0.93	0.94		5860	0.85	0.85		5898	0.84537	0.50005		5860	2.24488	1.88966
5907	0.94	0.934		5870	0.85	0.858		5907	0.52555	0.74802		5870	1.81135	1.76149
5917	0.95	0.92		5880	0.85	0.86		5917	0.3363	1.08427		5880	1.55763	1.78434
5928	0.91	0.906		5890	0.86	0.862		5928	1.60877	1.28066		5890	1.66171	1.59803
5932	0.87	0.896		5900	0.89	0.874		5932	2.10537	1.56496		5900	1.64611	1.54283
5933	0.86	0.884		5910	0.86	0.872		5933	1.82734	1.57206		5910	1.31333	1.54881
5952	0.89	0.872		5920	0.91	0.862		5952	1.94703	1.43236		5920	1.53535	1.728
5957	0.89	0.892		5930	0.84	0.862		5957	0.37179	1.10675		5930	1.58758	1.80057
5959	0.85	0.912		5940	0.81	0.866		5959	0.91027	0.76963		5940	2.55762	1.81049
5963	0.97	0.91		5950	0.89	0.86		5963	0.47734	0.53614		5950	2.00895	1.80358
5972	0.96	0.92		5960	0.88	0.87		5972	0.14172	0.51882		5960	1.36297	1.75886
5990	0.88	0.918		5970	0.88	0.884		5990	0.77957	0.52373		5970	1.50079	1.64336
6010	0.94	0.914		5980	0.89	0.888		6010	0.28521	0.49363		5980	1.36397	1.49132
6015	0.84	0.906		5990	0.88	0.888		6015	0.93481	0.59901		5990	1.98012	1.46748
6024	0.95	0.914		6000	0.91	0.882		6024	0.32684	0.50942		6000	1.24875	1.47766
6030	0.92	0.922		6010	0.88	0.88		6030	0.66863	0.52856		6010	1.24376	1.48935
6031	0.92	0.936		6020	0.85	0.874		6031	0.3316	0.48296		6020	1.5517	1.35299
6035	0.98	0.932		6030	0.88	0.86		6035	0.38091	0.49085		6030	1.4224	1.45565
6038	0.91	0.928		6040	0.85	0.85		6038	0.7068	0.60981		6040	1.29835	1.58154
6060	0.93	0.926		6050	0.84	0.842		6060	0.36629	0.67946		6050	1.76202	1.77423
6078	0.9	0.908		6060	0.83	0.836		6078	1.26345	0.72805		6060	1.87322	1.88692
6082	0.91	0.916		6070	0.81	0.828		6082	0.67987	0.65799		6070	2.51517	2.1967
6087	0.89	0.908		6080	0.85	0.834		6087	0.62384	0.82292		6080	1.98582	2.1545
6103	0.95	0.918		6090	0.81	0.846		6103	0.3565	0.62343		6090	2.84729	1.95488
6105	0.89	0.922		6100	0.87	0.868		6105	1.19096	0.5558		6100	1.55101	1.59308
6115	0.95	0.932		6110	0.89	0.876		6115	0.26597	0.49468		6110	0.87514	1.36155
6121	0.93	0.918		6120	0.92	0.894		6121	0.34172	0.55386		6120	0.70612	1.05717
6123	0.94	0.928		6130	0.89	0.902		6123	0.31826	0.42759		6130	0.82821	1.06144
6129	0.88	0.926		6140	0.9	0.898		6129	0.65239	0.4331		6140	1.32537	1.08375
6131	0.94	0.926		6150	0.91	0.894		6131	0.5596	0.50272		6150	1.57234	1.20786
6133	0.94	0.93		6160	0.87	0.888		6133	0.2935	0.55422		6160	0.98672	1.36434
6145	0.93	0.938		6170	0.9	0.88		6145	0.68984	0.53214		6170	1.32665	1.43478
6147	0.96	0.934		6180	0.86	0.878		6147	0.5758	0.51369		6180	1.61062	1.37351
6149	0.92	0.932		6190	0.86	0.866		6149	0.54197	0.52248		6190	1.67758	1.74543
6172	0.92	0.926		6200	0.9	0.862		6172	0.46736	0.458		6200	1.26599	1.70248
6181	0.93	0.922		6210	0.81	0.868		6181	0.33746	0.4533		6210	2.84631	1.55632
6184	0.9	0.926		6220	0.88	0.868		6184	0.3674	0.39119		6220	1.11189	1.6293
6200	0.94	0.926		6230	0.89	0.87		6200	0.55232	0.36896		6230	0.87982	1.65029
6211	0.94	0.922		6240	0.86	0.888		6211	0.23143	0.40037		6240	2.04247	1.25445
6213	0.92	0.938		6250	0.91	0.892		6213	0.35621	0.38665		6250	1.37096	1.17955
6219	0.91	0.936		6260	0.9	0.884		6219	0.49451	0.33041		6260	0.86709	1.30594
6232	0.98	0.926		6270	0.9	0.886		6232	0.29878	0.39329		6270	0.73739	1.22294
6237	0.93	0.926		6280	0.85	0.886		6237	0.27111	0.39505		6280	1.51177	1.13409
6244	0.89	0.928		6290	0.87	0.89		6244	0.54586	0.36506		6290	1.62746	1.06722
6250	0.92	0.928		6300	0.91	0.892		6250	0.36501	0.32931		6300	0.92676	1.16027
6263	0.92	0.936		6310	0.92	0.896		6263	0.34456	0.31263		6310	0.53272	1.20901
6289	0.98	0.95		6320	0.91	0.908		6289	0.12002	0.24109		6320	1.20262	1.09038
6312	0.97	0.958		6330	0.87	0.904		6312	0.18771	0.19972		6330	1.75551	1.3232
6316	0.96	0.96		6340	0.93	0.888		6316	0.18815	0.19053		6340	1.0343	1.59553
6317	0.96	0.956		6350	0.89	0.882		6317	0.15814	0.23305		6350	2.09086	1.73525
6324	0.93	0.962		6360	0.84	0.886		6324	0.29864	0.19744		6360	1.89438	1.65081
6341	0.96	0.962		6370	0.88	0.882		6341	0.33262	0.22524		6370	1.90117	1.68151
6352	1	0.958		6380	0.89	0.88		6352	0.00964	0.23909		6380	1.33332	1.61827
6363	0.96	0.964		6390	0.91	0.896		6363	0.32718	0.20845		6390	1.1878	1.49627
6370	0.94	0.964		6400	0.88	0.898		6370	0.22737	0.18435		6400	1.77466	1.29447
6376	0.96	0.954		6410	0.92	0.906		6376	0.14543	0.21058		6410	1.28441	1.21152
6400	0.96	0.958		6420	0.89	0.908		6400	0.21215	0.15682		6420	0.89216	1.10438
6455	0.95	0.962		6430	0.93	0.908		6455	0.14077	0.15313		6430	0.91858	1.04234
6459	0.98	0.966		6440	0.92	0.902		6459	0.05837	0.13754		6440	0.65211	1.0398
6472	0.96	0.966		6450	0.88	0.894		6472	0.20894	0.11524		6450	1.46444	1.2604
6487	0.98	0.976		6460	0.89	0.886		6487	0.06749	0.08886		6460	1.27171	1.24567
6495	0.96	0.97		6470	0.85	0.87		6495	0.10064	0.12832		6470	1.99516	1.5153
6496	1	0.976		6480	0.89	0.88		6496	0.00887	0.10381		6480	0.84494	1.42203
6500	0.95	0.966		6490	0.84	0.886		6500	0.25568	0.18917		6490	2.00027	1.31292
6510	0.99	0.958		6500	0.93	0.89		6510	0.08636	0.22735		6500	0.99806	1.26621
6520	0.93	0.946		6510	0.92	0.884		6520	0.49432	0.2712		6510	0.72617	1.49865
6521	0.92	0.944		6520	0.87	0.894		6521	0.29154	0.29342		6520	1.76162	1.43277
6522	0.94	0.94		6530	0.86	0.874		6522	0.2281	0.31716		6530	2.00713	1.67331
6530	0.94	0.938		6540	0.89	0.864		6530	0.3668	0.42031		6540	1.67087	2.11282
6550	0.97	0.94		6550	0.83	0.864		6550	0.20508	0.41205		6550	2.20077	2.1564
6574	0.92	0.94		6560	0.87	0.868		6574	1.01004	0.42658		6560	2.92372	2.04706
6581	0.93	0.948		6570	0.87	0.864		6581	0.25025	0.36791		6570	1.97951	1.91289
6584	0.94	0.944		6580	0.88	0.86		6584	0.30071	0.39209		6580	1.46042	1.95856
6594	0.98	0.95		6590	0.87	0.858		6594	0.07347	0.22119		6590	1.00006	1.73618
6603	0.95	0.954		6600	0.81	0.86		6603	0.32596	0.23414		6600	2.42911	1.67289
6606	0.95	0.954		6610	0.86	0.868		6606	0.15556	0.24584		6610	1.81177	1.58711
6616	0.95	0.94		6620	0.88	0.874		6616	0.315	0.35479		6620	1.66311	1.67487
6621	0.94	0.94		6630	0.92	0.892		6621	0.35924	0.32062		6630	1.03152	1.42224
6657	0.91	0.934		6640	0.9	0.892		6657	0.61822	0.4642		6640	1.43884	1.35968
6666	0.95	0.936		6650	0.9	0.886		6666	0.15511	0.45671		6650	1.16594	1.32273
6668	0.92	0.942		6660	0.86	0.882		6668	0.87344	0.40652		6660	1.49899	1.35191
6672	0.96	0.95		6670	0.85	0.892		6672	0.27756	0.336		6670	1.47837	1.22434
6678	0.97	0.948		6680	0.9	0.892		6678	0.10827	0.3362		6680	1.17741	1.27273
6681	0.95	0.958		6690	0.95	0.9		6681	0.26563	0.18356		6690	0.80098	1.21904
6688	0.94	0.962		6700	0.9	0.908		6688	0.1561	0.15797		6700	1.40791	1.1919
6696	0.97	0.966		6710	0.9	0.902		6696	0.11022	0.15607		6710	1.23055	1.24896
6699	0.98	0.96		6720	0.89	0.88		6699	0.14962	0.18168		6720	1.34263	1.53475
6707	0.99	0.96		6730	0.87	0.878		6707	0.0988	0.21293		6730	1.46271	1.50848
6711	0.92	0.956		6740	0.84	0.882		6711	0.39367	0.2196		6740	2.22996	1.50269
6715	0.94	0.944		6750	0.89	0.87		6715	0.31233	0.28694		6750	1.27654	1.5585
6738	0.95	0.942		6760	0.92	0.87		6738	0.14355	0.28349		6760	1.20164	1.69933
6742	0.92	0.948		6770	0.83	0.88		6742	0.48634	0.24741		6770	1.62168	1.44435
6749	0.98	0.944		6780	0.87	0.88		6749	0.08158	0.29886		6780	2.16683	1.48497
6753	0.95	0.938		6790	0.89	0.874		6753	0.21325	0.33817		6790	0.95504	1.52285
6764	0.92	0.942		6800	0.89	0.876		6764	0.5696	0.28169		6800	1.47963	1.54915
6776	0.92	0.94		6810	0.89	0.888		6776	0.34009	0.27893		6810	1.39105	1.35072
6792	0.94	0.944		6820	0.84	0.9		6792	0.20392	0.27409		6820	1.7532	1.28337
6817	0.97	0.954		6830	0.93	0.902		6817	0.06778	0.18001		6830	1.17469	1.23407
6832	0.97	0.958		6840	0.95	0.898		6832	0.18906	0.15359		6840	0.61829	1.26579
6846	0.97	0.96		6850	0.9	0.906		6846	0.09918	0.14936		6850	1.2331	1.16634
6854	0.94	0.96		6860	0.87	0.89		6854	0.20802	0.19276		6860	1.54967	1.27026
6862	0.95	0.962		6870	0.88	0.872		6862	0.18275	0.18017		6870	1.25595	1.38592
6868	0.97	0.96		6880	0.85	0.88		6868	0.28481	0.23213		6880	1.69427	1.31419
6869	0.98	0.964		6890	0.86	0.888		6869	0.12612	0.21069		6890	1.19659	1.23206
6895	0.96	0.964		6900	0.94	0.88		6895	0.35896	0.20292		6900	0.8745	1.44629
6909	0.96	0.966		6910	0.91	0.888		6909	0.1008	0.16503		6910	1.13901	1.35189
6934	0.95	0.958		6920	0.84	0.892		6934	0.14391	0.18992		6920	2.32706	1.33945
6951	0.98	0.96		6930	0.89	0.89		6951	0.09535	0.17422		6930	1.22231	1.35251
6963	0.94	0.956		6940	0.88	0.89		6963	0.25057	0.22082		6940	1.13438	1.32518
6966	0.97	0.96		6950	0.93	0.902		6966	0.28049	0.22208		6950	0.93979	1.12346
6972	0.94	0.96		6960	0.91	0.912		6972	0.33381	0.22896		6960	1.00237	0.99178
6990	0.97	0.968		6970	0.9	0.918		6990	0.15021	0.21249		6970	1.31846	0.88891
6992	0.98	0.968		6980	0.94	0.91		6992	0.12971	0.20081		6980	0.56389	0.98336
7010	0.98	0.968		6990	0.91	0.912		7010	0.16824	0.17805		6990	0.62006	1.02804
7014	0.97	0.964		7000	0.89	0.916		7014	0.22206	0.16993		7000	1.41201	1.06538
7035	0.94	0.964		7010	0.92	0.908		7035	0.22001	0.15871		7010	1.22579	1.19702
7039	0.95	0.962		7020	0.92	0.916		7039	0.10962	0.15416		7020	1.50514	1.19726
7046	0.98	0.962		7030	0.9	0.918		7046	0.0736	0.13185		7030	1.22211	1.15512
7059	0.97	0.97		7040	0.95	0.908		7059	0.14551	0.11339		7040	0.62126	1.26933
7065	0.97	0.972		7050	0.9	0.906		7065	0.11052	0.12195		7050	1.20129	1.33601
7079	0.98	0.968		7060	0.87	0.908		7079	0.12769	0.13635		7060	1.79684	1.32999
7091	0.96	0.962		7070	0.91	0.886		7091	0.15243	0.15602		7070	1.83854	1.54449
7106	0.96	0.958		7080	0.91	0.886		7106	0.1456	0.18501		7080	1.19202	1.5434
7114	0.94	0.958		7090	0.84	0.888		7114	0.24384	0.18795		7090	1.69378	1.44609
7115	0.95	0.964		7100	0.9	0.88		7115	0.25548	0.18237		7100	1.1958	1.43413
7137	0.98	0.96		7110	0.88	0.884		7137	0.14239	0.21687		7110	1.3103	1.3404
7141	0.99	0.964		7120	0.87	0.894		7141	0.12452	0.23512		7120	1.77872	1.32502
7155	0.94	0.968		7130	0.93	0.896		7155	0.31812	0.19593		7130	0.7234	1.33799
7167	0.96	0.964		7140	0.89	0.902		7167	0.33511	0.20234		7140	1.61688	1.23323
7168	0.97	0.96		7150	0.91	0.914		7168	0.05953	0.23244		7150	1.26065	1.11057
7175	0.96	0.964		7160	0.91	0.906		7175	0.17442	0.23096		7160	0.78649	1.23678
7189	0.97	0.962		7170	0.93	0.902		7189	0.27501	0.19606		7170	1.16542	1.22238
7195	0.96	0.964		7180	0.89	0.912		7195	0.31074	0.22091		7180	1.35446	1.0669
7202	0.95	0.968		7190	0.87	0.896		7202	0.16062	0.19732		7190	1.54489	1.35644
7204	0.98	0.97		7200	0.96	0.884		7204	0.18375	0.17101		7200	0.48325	1.51849
7213	0.98	0.976		7210	0.83	0.888		7213	0.05647	0.1232		7210	2.23418	1.40934
7215	0.98	0.968		7220	0.87	0.904		7215	0.14346	0.16805		7220	1.97568	1.18677
7216	0.99	0.962		7230	0.91	0.896		7216	0.07168	0.17245		7230	0.8087	1.31208
7235	0.91	0.962		7240	0.95	0.912		7235	0.38489	0.18552		7240	0.43205	1.05598
7238	0.95	0.964		7250	0.92	0.918		7238	0.20576	0.17015		7250	1.1098	1.07954
7247	0.98	0.964		7260	0.91	0.916		7247	0.12182	0.16666		7260	0.95369	1.22243
7260	0.99	0.982		7270	0.9	0.9		7260	0.06657	0.09165		7270	2.09344	1.40173
7284	0.99	0.976		7280	0.9	0.9		7284	0.05427	0.11024		7280	1.52318	1.38072
7300	1	0.976		7290	0.87	0.884		7300	0.00984	0.12435		7290	1.32856	1.63672
7311	0.92	0.964		7300	0.92	0.882		7311	0.29872	0.18202		7300	1.00471	1.56979
7329	0.98	0.958		7310	0.83	0.882		7329	0.19238	0.20349		7310	2.23369	1.49729
7339	0.93	0.932		7320	0.89	0.886		7339	0.35489	0.37454		7320	1.75883	1.50463
7340	0.96	0.94		7330	0.9	0.88		7340	0.16164	0.39759		7330	1.16068	1.58268
7346	0.87	0.936		7340	0.89	0.896		7346	0.86508	0.39019		7340	1.36525	1.29585
7353	0.96	0.938		7350	0.89	0.888		7353	0.41395	0.38018		7350	1.39495	1.39376
7357	0.96	0.93		7360	0.91	0.888		7357	0.15537	0.41113		7360	0.79955	1.42378
7358	0.94	0.948		7370	0.85	0.888		7358	0.30487	0.27052		7370	2.24836	1.3184
7359	0.92	0.934		7380	0.9	0.894		7359	0.31636	0.36383		7380	1.31082	1.2434
7381	0.96	0.93		7390	0.89	0.892		7381	0.16204	0.41029		7390	0.83831	1.33297
7382	0.89	0.932		7400	0.92	0.904		7382	0.88053	0.39428		7400	1.01996	1.11443
7386	0.94	0.938		7410	0.9	0.896		7386	0.38765	0.41356		7410	1.24741	1.29203
7388	0.95	0.94		7420	0.91	0.898		7388	0.22482	0.45707		7420	1.15567	1.39487
7397	0.95	0.95		7430	0.86	0.894		7397	0.41275	0.31451		7430	2.19883	1.40942
7401	0.97	0.954		7440	0.9	0.882		7401	0.3796	0.29242		7440	1.35247	1.51933
7430	0.94	0.952		7450	0.9	0.892		7430	0.16776	0.32101		7450	1.09273	1.41157
7431	0.96	0.956		7460	0.84	0.896		7431	0.27717	0.25742		7460	1.79697	1.28983
7440	0.94	0.962		7470	0.96	0.886		7440	0.36775	0.18439		7470	0.61688	1.36926
7443	0.97	0.968		7480	0.88	0.882		7443	0.09484	0.18182		7480	1.59009	1.32934
7450	1	0.968		7490	0.85	0.908		7450	0.01445	0.15863		7490	1.74965	1.10552
7460	0.97	0.974		7500	0.88	0.898		7460	0.15489	0.12837		7500	0.89312	1.22832
7461	0.96	0.978		7510	0.97	0.894		7461	0.16124	0.11783		7510	0.67787	1.29846
7463	0.97	0.974		7520	0.91	0.894		7463	0.21641	0.13594		7520	1.23089	1.41828
7468	0.99	0.974		7530	0.86	0.892		7468	0.04216	0.12966		7530	1.94079	1.59911
7474	0.98	0.97		7540	0.85	0.876		7474	0.105	0.21887		7540	2.34873	1.74103
7478	0.97	0.966		7550	0.87	0.868		7478	0.12346	0.23743		7550	1.7973	1.69073
7480	0.94	0.968		7560	0.89	0.866		7480	0.6073	0.23154		7560	1.38747	1.64019
7496	0.95	0.96		7570	0.87	0.884		7496	0.30925	0.31592		7570	0.97936	1.32371
7502	1	0.952		7580	0.85	0.888		7502	0.0127	0.35729		7580	1.6881	1.20198
7503	0.94	0.946		7590	0.94	0.888		7503	0.5269	0.30223		7590	0.7663	1.16418
7511	0.93	0.946		7600	0.89	0.894		7511	0.33033	0.2965		7600	1.18866	1.17691
7530	0.91	0.936		7610	0.89	0.89		7530	0.33195	0.35111		7610	1.19848	1.21175
7547	0.95	0.942		7620	0.9	0.874		7547	0.2806	0.28199		7620	1.04304	1.483
7573	0.95	0.946		7630	0.83	0.88		7573	0.28578	0.27382		7630	1.86228	1.42446
7596	0.97	0.964		7640	0.86	0.886		7596	0.18129	0.21027		7640	2.12255	1.42782
7609	0.95	0.96		7650	0.92	0.886		7609	0.28947	0.22024		7650	0.89595	1.42536
7612	1	0.96		7660	0.92	0.898		7612	0.01423	0.25554		7660	1.21525	1.32125
7643	0.93	0.958		7670	0.9	0.912		7643	0.33044	0.26205		7670	1.03075	1.10787
7644	0.95	0.96		7680	0.89	0.908		7644	0.46229	0.27391		7680	1.34176	1.21427
7660	0.96	0.948		7690	0.93	0.902		7660	0.21381	0.31374		7690	1.05564	1.2504
7661	0.96	0.948		7700	0.9	0.904		7661	0.34876	0.3201		7700	1.42795	1.34246
7671	0.94	0.946		7710	0.89	0.904		7671	0.2134	0.28875		7710	1.39592	1.36732
7674	0.93	0.934		7720	0.91	0.882		7674	0.36224	0.38392		7720	1.49101	1.71998
7676	0.94	0.93		7730	0.89	0.882		7676	0.30554	0.38405		7730	1.46609	1.76103
7687	0.9	0.928		7740	0.82	0.872		7687	0.68967	0.39912		7740	2.81896	1.94411
7693	0.94	0.926		7750	0.9	0.866		7693	0.34939	0.4153		7750	1.63316	2.00647
7696	0.93	0.928		7760	0.84	0.872		7696	0.28878	0.4926		7760	2.31134	2.05495
7700	0.92	0.94		7770	0.88	0.888		7700	0.44314	0.41073		7770	1.8028	1.76912
7718	0.95	0.944		7780	0.92	0.88		7718	0.69202	0.37484		7780	1.70848	1.75707
7719	0.96	0.946		7790	0.9	0.888		7719	0.28032	0.41634		7790	1.38981	1.54072
7723	0.96	0.946		7800	0.86	0.886		7723	0.16993	0.41479		7800	1.5729	1.55188
7726	0.94	0.946		7810	0.88	0.882		7726	0.49632	0.34187		7810	1.22962	1.45754
7728	0.92	0.948		7820	0.87	0.878		7728	0.43538	0.30912		7820	1.85858	1.47169
7742	0.95	0.95		7830	0.9	0.88		7742	0.3274	0.312		7830	1.23677	1.42769
7746	0.97	0.94		7840	0.88	0.89		7746	0.11655	0.27224		7840	1.46058	1.31093
7757	0.97	0.936		7850	0.87	0.896		7757	0.18437	0.27008		7850	1.35289	1.31449
7760	0.89	0.934		7860	0.93	0.88		7760	0.29749	0.26588		7860	0.64585	1.66502
7780	0.9	0.932		7870	0.9	0.878		7780	0.42459	0.27536		7870	1.87636	1.62382
7788	0.94	0.928		7880	0.82	0.89		7788	0.30642	0.27003		7880	2.98943	1.53313
7798	0.96	0.94		7890	0.87	0.874		7798	0.16392	0.25428		7890	1.25455	1.79547
7799	0.95	0.942		7900	0.93	0.866		7799	0.15776	0.22626		7900	0.89944	1.95
7810	0.95	0.948		7910	0.85	0.882		7810	0.21871	0.19056		7910	1.95759	1.776
7833	0.91	0.946		7920	0.86	0.878		7833	0.28452	0.19246		7920	2.64899	1.94127
7838	0.97	0.944		7930	0.9	0.864		7838	0.12792	0.21743		7930	2.11945	2.08229
7855	0.95	0.946		7940	0.85	0.878		7855	0.17342	0.32068		7940	2.0809	1.86824
7899	0.94	0.944		7950	0.86	0.884		7899	0.2826	0.32703		7950	1.6045	1.85478
7900	0.96	0.928		7960	0.92	0.888		7900	0.73495	0.41529		7960	0.88738	1.56765
7904	0.9	0.92		7970	0.89	0.902		7904	0.31626	0.73096		7970	2.58167	1.43043
7908	0.89	0.918		7980	0.92	0.906		7908	0.56919	0.93969		7980	0.6838	1.47245
7926	0.91	0.922		7990	0.92	0.898		7926	1.75177	0.84286		7990	1.39478	1.63304
7932	0.93	0.92		8000	0.88	0.91		7932	1.32626	0.87122		8000	1.81463	1.34693
7975	0.98	0.932		8010	0.88	0.898		7975	0.25081	0.93516		8010	1.69033	1.54663
7983	0.89	0.94		8020	0.95	0.892		7983	0.45806	0.66358		8020	1.15111	1.56025
7991	0.95	0.946		8030	0.86	0.88		7991	0.8889	0.4437		8030	1.68229	1.68469
7992	0.95	0.934		8040	0.89	0.886		7992	0.39388	0.62591		8040	1.46287	1.66643
8009	0.96	0.93		8050	0.82	0.858		8009	0.22687	0.73386		8050	2.43684	1.85066
8022	0.92	0.936		8060	0.91	0.864		8022	1.16185	0.62733		8060	1.59903	1.77525
8026	0.87	0.936		8070	0.81	0.866		8026	0.99781	0.57753		8070	2.07225	1.70752
8037	0.98	0.924		8080	0.89	0.872		8037	0.35626	0.60169		8080	1.30523	1.57457
8049	0.95	0.914		8090	0.9	0.86		8049	0.14488	0.45955		8090	1.12424	1.6954
8052	0.9	0.908		8100	0.85	0.878		8052	0.34765	0.40544		8100	1.77211	1.5814
8054	0.87	0.892		8110	0.85	0.862		8054	0.45116	0.52286		8110	2.20317	1.73703
8058	0.84	0.874		8120	0.9	0.862		8058	0.72725	0.88509		8120	1.50223	1.71933
8066	0.9	0.884		8130	0.81	0.878		8066	0.94336	0.85526		8130	2.08341	1.54415
8126	0.86	0.9		8140	0.9	0.878		8126	1.95605	0.81764		8140	1.03573	1.66822
8132	0.95	0.912		8150	0.93	0.88		8132	0.1985	0.75924		8150	0.89619	1.63888
8133	0.95	0.926		8160	0.85	0.894		8133	0.26303	0.60184		8160	2.82352	1.49401
8150	0.9	0.942		8170	0.91	0.894		8150	0.43526	0.28903		8170	1.35553	1.48871
8157	0.97	0.942		8180	0.88	0.88		8157	0.15635	0.29755		8180	1.35908	1.71692
8180	0.94	0.934		8190	0.9	0.874		8180	0.39201	0.35498		8190	1.00922	1.73414
8184	0.95	0.946		8200	0.86	0.868		8184	0.24109	0.31401		8200	2.03725	1.69297
8195	0.91	0.94		8210	0.82	0.858		8195	0.5502	0.3571		8210	2.90963	1.85438
8198	0.96	0.944		8220	0.88	0.85		8198	0.23041	0.33982		8220	1.14969	2.06859
8215	0.94	0.94		8230	0.83	0.858		8215	0.37179	0.4001		8230	2.16613	1.9355
8221	0.96	0.956		8240	0.86	0.868		8221	0.30561	0.31883		8240	2.08026	1.68226
8234	0.93	0.952		8250	0.9	0.87		8234	0.5425	0.33691		8250	1.37177	1.81877
8254	0.99	0.96		8260	0.87	0.886		8254	0.14382	0.27195		8260	1.64344	1.61076
8263	0.94	0.954		8270	0.89	0.9		8263	0.32086	0.28746		8270	1.83224	1.39852
8279	0.98	0.966		8280	0.91	0.898		8279	0.04697	0.18626		8280	1.12609	1.56103
8281	0.93	0.958		8290	0.93	0.904		8281	0.38313	0.25821		8290	1.01908	1.62792
8290	0.99	0.97		8300	0.89	0.904		8290	0.03652	0.19873		8300	2.18428	1.62043
8299	0.95	0.958		8310	0.9	0.902		8299	0.5036	0.3075		8310	1.9779	1.6403
8307	1	0.954		8320	0.89	0.904		8307	0.02343	0.31611		8320	1.79479	1.57429
8327	0.92	0.956		8330	0.9	0.904		8327	0.59081	0.3109		8330	1.22545	1.41676
8329	0.91	0.948		8340	0.94	0.912		8329	0.42618	0.30161		8340	0.68904	1.28023
8332	1	0.93		8350	0.89	0.924		8332	0.01048	0.40372		8350	1.39664	1.00654
8334	0.91	0.938		8360	0.94	0.928		8334	0.45715	0.33572		8360	1.29521	0.97221
8340	0.91	0.952		8370	0.95	0.922		8340	0.53398	0.25663		8370	0.42634	1.09838
8352	0.96	0.944		8380	0.92	0.914		8352	0.2508	0.30668		8380	1.05381	1.18204
8353	0.98	0.956		8390	0.91	0.9		8353	0.03073	0.23225		8390	1.31991	1.22961
8360	0.96	0.97		8400	0.85	0.896		8360	0.26075	0.18489		8400	1.81491	1.2834
8363	0.97	0.968		8410	0.87	0.896		8363	0.08501	0.20577		8410	1.53307	1.33377
8368	0.98	0.968		8420	0.93	0.896		8368	0.29717	0.20746		8420	0.69529	1.38993
8375	0.95	0.964		8430	0.92	0.906		8375	0.3552	0.25026		8430	1.30569	1.18512
8377	0.98	0.96		8440	0.91	0.918		8377	0.03916	0.29683		8440	1.60069	1.0057
8428	0.94	0.956		8450	0.9	0.908		8428	0.47474	0.26485		8450	0.79085	1.2091
8439	0.95	0.956		8460	0.93	0.904		8439	0.31788	0.23576		8460	0.63598	1.13515
8442	0.96	0.954		8470	0.88	0.9		8442	0.13729	0.2603		8470	1.71227	1.09727
8447	0.95	0.952		8480	0.9	0.874		8447	0.20974	0.22637		8480	0.93596	1.70843
8463	0.97	0.952		8490	0.89	0.86		8463	0.16185	0.22539		8490	1.41128	1.87591
8467	0.93	0.95		8500	0.77	0.86		8467	0.30508	0.2509		8500	3.84668	2.05642
8468	0.95	0.954		8510	0.86	0.858		8468	0.31302	0.25408		8510	1.47334	2.25828
8470	0.95	0.958		8520	0.88	0.86		8470	0.26482	0.23192		8520	2.61483	2.19652
8480	0.97	0.958		8530	0.89	0.882		8480	0.22564	0.3242		8530	1.94525	1.77026
8484	0.99	0.956		8540	0.9	0.892		8484	0.05105	0.30737		8540	1.10251	1.67728
8488	0.93	0.962		8550	0.88	0.9		8488	0.76647	0.26225		8550	1.71536	1.28645
8497	0.94	0.958		8560	0.91	0.906		8497	0.2289	0.25548		8560	1.00844	1.02945
8498	0.98	0.956		8570	0.92	0.904		8498	0.03921	0.26308		8570	0.66067	1.11457
8503	0.95	0.964		8580	0.92	0.908		8503	0.19177	0.17599		8580	0.66028	0.99535
8507	0.98	0.966		8590	0.89	0.914		8507	0.08906	0.21298		8590	1.5281	0.98976
8508	0.97	0.97		8600	0.9	0.914		8508	0.33102	0.20946		8600	1.11926	1.11643
8523	0.95	0.972		8610	0.94	0.912		8523	0.41383	0.23208		8610	0.9805	1.24555
8554	1	0.968		8620	0.92	0.91		8554	0.0216	0.2778		8620	1.29401	1.29169
8566	0.96	0.964		8630	0.91	0.906		8566	0.30488	0.26308		8630	1.3059	1.32677
8573	0.96	0.962		8650	0.88	0.894		8573	0.3177	0.25874		8650	1.75878	1.6068
8578	0.95	0.96		8660	0.88	0.878		8578	0.25741	0.26584		8660	1.29464	1.78209
8592	0.94	0.956		8670	0.88	0.874		8592	0.3921	0.24287		8670	2.38068	1.73462
8601	0.99	0.954		8680	0.84	0.88		8601	0.05713	0.21433		8680	2.17045	1.64098
8616	0.94	0.956		8690	0.89	0.872		8616	0.19001	0.19337		8690	1.06857	1.95419
8627	0.95	0.956		8700	0.91	0.876		8627	0.17499	0.19652		8700	1.29055	1.83796
8634	0.96	0.954		8710	0.84	0.892		8634	0.15261	0.20396		8710	2.86071	1.60186
8635	0.94	0.958		8720	0.9	0.888		8635	0.40786	0.21096		8720	1.79952	1.74911
8644	0.98	0.962		8730	0.92	0.888		8644	0.09433	0.19805		8730	0.98996	1.70075
8682	0.96	0.958		8740	0.87	0.9		8682	0.22501	0.26315		8740	1.80484	1.40806
8685	0.97	0.962		8750	0.91	0.904		8685	0.11044	0.2234		8750	1.0487	1.31867
8687	0.94	0.956		8760	0.9	0.898		8687	0.47811	0.25363		8760	1.39729	1.36039
8690	0.96	0.96		8770	0.92	0.898		8690	0.20912	0.24438		8770	1.35258	1.33242
8691	0.95	0.956		8780	0.89	0.894		8691	0.24544	0.26294		8780	1.19856	1.33286
8695	0.98	0.96		8790	0.87	0.884		8695	0.17878	0.20498		8790	1.66497	1.48695
8727	0.95	0.96		8800	0.89	0.868		8727	0.20324	0.18396		8800	1.05092	1.72821
8741	0.96	0.96		8810	0.85	0.858		8741	0.18831	0.16036		8810	2.16771	1.99027
8768	0.96	0.954		8820	0.84	0.862		8768	0.10405	0.16737		8820	2.55891	1.91973
8774	0.95	0.956		8830	0.84	0.874		8774	0.12744	0.15018		8830	2.50885	1.84631
8778	0.95	0.956		8840	0.89	0.886		8778	0.21383	0.1925		8840	1.31226	1.67328
8796	0.96	0.958		8850	0.95	0.888		8796	0.11727	0.20031		8850	0.68381	1.55723
8801	0.96	0.956		8860	0.91	0.894		8801	0.3999	0.23589		8860	1.30258	1.43433
8816	0.97	0.958		8870	0.85	0.892		8816	0.14312	0.22364		8870	1.97866	1.41948
8819	0.94	0.954		8880	0.87	0.874		8819	0.30533	0.24329		8880	1.89431	1.81438
8822	0.96	0.958		8890	0.88	0.874		8822	0.15259	0.1785		8890	1.23802	1.83954
8843	0.94	0.96		8900	0.86	0.878		8843	0.2155	0.16851		8900	2.65832	1.85107
8854	0.98	0.96		8910	0.91	0.88		8854	0.07596	0.17049		8910	1.4284	1.88307
8867	0.98	0.946		8920	0.87	0.876		8867	0.09317	0.2634		8920	2.03631	2.14144
8868	0.94	0.952		8930	0.88	0.894		8868	0.31522	0.2819		8930	2.05431	1.78249
8878	0.89	0.948		8940	0.86	0.894		8878	0.61716	0.29847		8940	2.52986	1.83433
8881	0.97	0.946		8950	0.95	0.898		8881	0.30798	0.2972		8950	0.86357	1.81478
8885	0.96	0.948		8960	0.91	0.896		8885	0.15884	0.29471		8960	1.68761	1.83026
8902	0.97	0.964		8970	0.89	0.896		8902	0.08678	0.20553		8970	1.93853	1.72232
8904	0.95	0.958		8980	0.87	0.894		8904	0.3028	0.18609		8980	2.13174	1.63136
8907	0.97	0.962		8990	0.86	0.898		8907	0.17126	0.18353		8990	1.99014	1.46356
8928	0.94	0.958		9000	0.94	0.9		8928	0.21075	0.22952		9000	0.4088	1.42353
8930	0.98	0.962		9010	0.93	0.902		8930	0.14605	0.23822		9010	0.84861	1.31995
8935	0.95	0.962		9020	0.9	0.916		8935	0.31675	0.22119		9020	1.73836	1.12439
8946	0.97	0.966		9030	0.88	0.9		8946	0.3463	0.20907		9030	1.61383	1.50118
8954	0.97	0.962		9040	0.93	0.888		8954	0.08609	0.21642		9040	1.01235	1.63044
8958	0.96	0.96		9050	0.86	0.892		8958	0.15016	0.21564		9050	2.29275	1.6021
8975	0.96	0.958		9060	0.87	0.894		8975	0.18279	0.16919		9060	1.49491	1.63408
8981	0.94	0.958		9070	0.92	0.9		8981	0.31286	0.19268		9070	1.59664	1.53785
8991	0.96	0.956		9080	0.89	0.912		8991	0.11407	0.20082		9080	1.77376	1.24298
8993	0.97	0.948		9090	0.96	0.918		8993	0.20353	0.22659		9090	0.53117	1.14689
8999	0.95	0.952		9100	0.92	0.922		8999	0.19083	0.19838		9100	0.81843	0.97221
9004	0.92	0.952		9110	0.9	0.922		9004	0.31167	0.20507		9110	1.01446	0.95515
9009	0.96	0.956		9120	0.94	0.914		9009	0.17182	0.16944		9120	0.72325	1.0831
9012	0.96	0.962		9130	0.89	0.914		9012	0.1475	0.14889		9130	1.68846	1.10913
9027	0.99	0.972		9140	0.92	0.914		9027	0.02536	0.11627		9140	1.1709	1.11598
9028	0.98	0.958		9150	0.92	0.886		9028	0.08809	0.24582		9150	0.9486	1.64778
9055	0.97	0.956		9160	0.9	0.882		9055	0.14861	0.28136		9160	1.04871	1.7556
9063	0.89	0.956		9170	0.8	0.878		9063	0.81953	0.28242		9170	3.38223	1.69928
9073	0.95	0.95		9180	0.87	0.866		9073	0.32521	0.29711		9180	2.22755	1.9354
9084	0.99	0.95		9190	0.9	0.866		9084	0.03064	0.29026		9190	0.88933	1.97583
9105	0.95	0.966		9200	0.86	0.89		9105	0.16157	0.17428		9200	2.12917	1.57337
9122	0.97	0.966		9210	0.9	0.898		9122	0.11434	0.1563		9210	1.25089	1.45248
9123	0.97	0.952		9220	0.92	0.906		9123	0.23966	0.23004		9220	1.36991	1.39182
9155	0.95	0.952		9230	0.91	0.918		9155	0.23529	0.23635		9230	1.6231	1.22416
9156	0.92	0.946		9240	0.94	0.914		9156	0.39932	0.33601		9240	0.58604	1.27085
9162	0.95	0.94		9250	0.92	0.918		9162	0.19312	0.38749		9250	1.29086	1.18619
9214	0.94	0.942		9260	0.88	0.914		9214	0.61263	0.37449		9260	1.48432	1.20737
9216	0.94	0.956		9270	0.94	0.912		9216	0.49706	0.30273		9270	0.9466	1.33088
9223	0.96	0.964		9280	0.89	0.914		9223	0.1703	0.27542		9280	1.72905	1.18332
9226	0.99	0.964		9290	0.93	0.926		9226	0.04052	0.21551		9290	1.20357	1.02271
9233	0.99	0.972		9300	0.93	0.912		9233	0.05659	0.15857		9300	0.55306	1.27849
9260	0.94	0.97		9310	0.94	0.912		9260	0.31308	0.16145		9310	0.68129	1.09312
9281	0.98	0.968		9320	0.87	0.904		9281	0.21236	0.18466		9320	2.2255	1.18424
9291	0.95	0.966		9330	0.89	0.896		9291	0.18468	0.18594		9330	0.80219	1.39084
9307	0.98	0.972		9340	0.89	0.888		9307	0.15662	0.14611		9340	1.65914	1.51966
9309	0.98	0.972		9350	0.89	0.902		9309	0.06296	0.11395		9350	1.58606	1.2111
9311	0.97	0.97		9360	0.9	0.908		9311	0.11396	0.14021		9360	1.32541	1.32182
9316	0.98	0.972		9370	0.94	0.916		9316	0.05155	0.11432		9370	0.6827	1.17445
9348	0.94	0.964		9380	0.92	0.922		9348	0.31595	0.28402		9380	1.35577	1.13898
9353	0.99	0.968		9390	0.93	0.924		9353	0.0272	0.26624		9390	0.9223	1.20628
9364	0.94	0.958		9400	0.92	0.928		9364	0.91143	0.30385		9400	1.40873	1.16367
9365	0.99	0.962		9410	0.91	0.916		9365	0.02506	0.31123		9410	1.66187	1.30202
9366	0.93	0.964		9420	0.96	0.912		9366	0.23959	0.3087		9420	0.46967	1.34122
9369	0.96	0.97		9430	0.86	0.904		9369	0.35287	0.1519		9430	2.04751	1.40239
9385	1	0.966		9440	0.91	0.906		9385	0.01453	0.18447		9440	1.11833	1.30123
9412	0.97	0.978		9450	0.88	0.884		9412	0.12744	0.14447		9450	1.71456	1.66391
9415	0.97	0.976		9460	0.92	0.894		9415	0.18792	0.12231		9460	1.15609	1.61472
9435	0.99	0.972		9470	0.85	0.874		9435	0.03957	0.13035		9470	2.28305	1.9197
9441	0.95	0.972		9480	0.91	0.884		9441	0.24207	0.1321		9480	1.80156	1.75885
9442	0.98	0.972		9490	0.81	0.882		9442	0.05477	0.12719		9490	2.64323	1.86973
9468	0.97	0.968		9500	0.93	0.898		9468	0.13619	0.14335		9500	0.91029	1.69468
9475	0.97	0.972		9510	0.91	0.89		9475	0.16337	0.13188		9510	1.71053	1.78816
9482	0.97	0.972		9520	0.93	0.912		9482	0.12034	0.13157		9520	1.40779	1.49404
9515	0.97	0.972		9530	0.87	0.912		9515	0.18474	0.14798		9530	2.26894	1.55986
9518	0.98	0.976		9540	0.92	0.912		9518	0.05319	0.13238		9540	1.17264	1.52501
9537	0.97	0.98		9550	0.93	0.916		9537	0.21825	0.11311		9550	1.23939	1.41795
9538	0.99	0.976		9560	0.91	0.922		9538	0.08537	0.13629		9560	1.53631	1.22195
9547	0.99	0.978		9570	0.95	0.918		9547	0.02399	0.1312		9570	0.87248	1.16656
9554	0.95	0.98		9580	0.9	0.912		9554	0.30063	0.10729		9580	1.28894	1.15535
9557	0.99	0.98		9590	0.9	0.918		9557	0.02775	0.09504		9590	0.8957	0.96429
9564	0.98	0.98		9600	0.9	0.91		9564	0.09871	0.10151		9600	1.18331	1.01002
9567	0.99	0.984		9610	0.94	0.91		9567	0.02411	0.07579		9610	0.581	1.02788
9586	0.99	0.972		9620	0.91	0.912		9586	0.05637	0.11132		9620	1.10117	1.0756
9589	0.97	0.972		9630	0.9	0.922		9589	0.172	0.16853		9630	1.37823	1.06913
9600	0.93	0.964		9640	0.91	0.916		9600	0.20538	0.29493		9640	1.1343	1.31777
9611	0.98	0.956		9650	0.95	0.916		9611	0.38477	0.44691		9650	1.15096	1.37539
9621	0.95	0.958		9660	0.91	0.92		9621	0.65612	0.44429		9660	1.8242	1.32644
9623	0.95	0.966		9670	0.91	0.92		9623	0.81628	0.44459		9670	1.38928	1.43487
9624	0.98	0.966		9680	0.92	0.898		9624	0.15892	0.39048		9680	1.13345	1.60936
9627	0.97	0.968		9690	0.91	0.9		9627	0.20687	0.30919		9690	1.67645	1.43213
9651	0.98	0.97		9700	0.84	0.892		9651	0.11421	0.17795		9700	2.02345	1.64707
9656	0.96	0.974		9710	0.92	0.862		9656	0.24964	0.14903		9710	0.93805	1.9501
9657	0.96	0.974		9720	0.87	0.848		9657	0.16009	0.19595		9720	2.46395	2.02791
9661	1	0.976		9730	0.77	0.85		9661	0.01433	0.17985		9730	2.64858	2.0081
9680	0.97	0.968		9740	0.84	0.846		9680	0.44148	0.25158		9740	2.06553	2.13352
9681	0.99	0.968		9750	0.85	0.854		9681	0.03369	0.27443		9750	1.92437	1.9899
9690	0.92	0.956		9760	0.9	0.85		9690	0.6083	0.38943		9760	1.56518	1.76971
9698	0.96	0.938		9770	0.91	0.856		9698	0.27434	0.43537		9770	1.74585	1.63303
9710	0.94	0.926		9780	0.75	0.864		9710	0.58935	0.52541		9780	1.54761	1.57455
9747	0.88	0.91		9790	0.87	0.862		9747	0.67118	0.6886		9790	1.38212	1.60027
9750	0.93	0.908		9800	0.89	0.864		9750	0.4839	0.7867		9800	1.63199	1.59803
9759	0.84	0.906		9810	0.89	0.89		9759	1.42424	1.04322		9810	1.69377	1.73996
9760	0.95	0.906		9820	0.92	0.902		9760	0.76482	1.16157		9820	1.73466	1.61401
9766	0.93	0.904		9830	0.88	0.904		9766	1.87194	1.26131		9830	2.25725	1.51439
9768	0.88	0.918		9840	0.93	0.9		9768	1.26296	1.12064		9840	0.75237	1.52354
9777	0.92	0.922		9850	0.9	0.888		9777	0.98261	0.99593		9850	1.13389	1.5164
9812	0.91	0.922		9860	0.87	0.886		9812	0.72086	0.67722		9860	1.73953	1.4208
9817	0.97	0.938		9870	0.86	0.87		9817	0.14128	0.47786		9870	1.69895	1.51885
9840	0.93	0.936		9880	0.87	0.866		9840	0.27839	0.41096		9880	1.77928	1.71127
9843	0.96	0.944		9890	0.85	0.874		9843	0.26617	0.31199		9890	1.24259	1.53799
9846	0.91	0.94		9900	0.88	0.888		9846	0.64809	0.31721		9900	2.09598	1.45786
9855	0.95	0.94		9910	0.91	0.89		9855	0.22602	0.35719		9910	0.87317	1.37077
9883	0.95	0.936		9920	0.93	0.898		9883	0.16735	0.37139		9920	1.29826	1.55835
9907	0.93	0.954		9930	0.88	0.896		9907	0.47833	0.24378		9930	1.34386	1.60517
9917	0.94	0.962		9940	0.89	0.896		9917	0.33715	0.20777		9940	2.18048	1.72734
9972	1	0.968		9950	0.87	0.89		9972	0.01006	0.19349		9950	2.33007	1.79373
9978	0.99	0.976		9960	0.91	0.892		9978	0.04598	0.1553		9960	1.48403	1.74784
9982	0.98	0.976		9970	0.9	0.892		9982	0.09594	0.17103		9970	1.63019	1.66599
9985	0.97	0.964		9980	0.89	0.906		9985	0.28738	0.19204		9980	1.11442	1.35493
9996	0.94	0.95		9990	0.89	0.911		9996	0.4158	0.23785		9990	1.77123	1.22718
9999	0.94	0.936		9999	0.94	0.916		9999	0.1151	0.28366		9999	0.77478	1.09943

## Sheet: FigS1ef
train				val				train				val
step	acc	smooth		step	acc	smooth		step	acc	smooth		step	acc	smooth
18	0.06	0.05833		0	0.03	0.026		18	9.36957	8.80391		0	10.8384	10.9132
24	0.12	0.12333		10	0.07	0.058		24	7.32169	7.82344		10	10.3092	9.68065
40	0.19	0.18667		20	0.06	0.09		40	6.55498	6.84297		20	7.7086	8.44804
42	0.25	0.23667		30	0.13	0.12		42	5.6811	5.89429		30	7.10796	7.53846
45	0.27	0.27667		40	0.16	0.172		45	5.28749	5.36837		40	6.27601	6.48273
56	0.31	0.29333		50	0.18	0.226		56	4.62619	5.09698		50	6.29056	5.88277
71	0.3	0.31333		60	0.33	0.276		71	4.69211	4.95318		60	5.03053	5.3112
74	0.33	0.30667		70	0.33	0.318		74	5.19802	4.70341		70	4.7088	5.02263
94	0.29	0.32667		80	0.38	0.372		94	4.9621	4.39284		80	4.2501	4.61418
106	0.36	0.38667		90	0.37	0.378		106	4.03863	4.04924		90	4.83317	4.69247
126	0.51	0.45333		100	0.45	0.396		126	3.07336	3.76834		100	4.24829	4.61417
155	0.49	0.48333		110	0.36	0.406		155	2.9741	3.41859		110	5.42198	4.59173
158	0.45	0.49		120	0.42	0.424		158	3.79349	3.19		120	4.31732	4.42915
167	0.53	0.49333		130	0.43	0.446		167	3.21335	3.17129		130	4.1379	4.24502
183	0.5	0.51667		140	0.46	0.474		183	2.89571	3.18789		140	4.02026	4.03475
185	0.52	0.52		150	0.56	0.51		185	2.97982	3.04853		150	3.32761	3.82004
229	0.54	0.54667		160	0.5	0.54		229	3.05707	2.87915		160	4.37067	3.64633
234	0.58	0.58333		170	0.6	0.55		234	3.09671	2.83031		170	3.24376	3.59563
249	0.63	0.59		180	0.58	0.544		249	2.36641	2.83852		180	3.26936	3.75742
255	0.56	0.56		190	0.51	0.54		255	2.65152	2.72694		190	3.76674	3.76936
260	0.49	0.56		200	0.53	0.524		260	3.02087	2.63584		200	4.13657	3.87247
267	0.63	0.55333		210	0.48	0.52		267	2.49921	2.66852		210	4.43038	3.90698
273	0.54	0.57667		220	0.52	0.52		273	2.64117	2.54427		220	3.75931	3.90862
308	0.56	0.58333		230	0.56	0.524		308	2.52982	2.3932		230	3.44192	3.83124
310	0.65	0.61667		240	0.51	0.56		310	2.03027	2.32282		240	3.77494	3.63653
318	0.64	0.64333		250	0.55	0.56		318	2.26555	2.2883		250	3.74967	3.62838
339	0.64	0.63667		260	0.66	0.546		339	2.14731	2.20369		260	3.45679	3.635
347	0.63	0.65667		270	0.52	0.572		347	2.46855	2.29611		270	3.71858	3.48869
367	0.7	0.65333		280	0.49	0.566		367	2.1068	2.175		280	3.47501	3.39121
421	0.63	0.68		290	0.64	0.55		421	2.49233	2.08775		290	3.04338	3.44238
422	0.71	0.68333		300	0.52	0.556		422	1.66004	1.94202		300	3.26229	3.47538
439	0.71	0.69		310	0.58	0.572		439	1.71105	1.85852		310	3.71261	3.56367
442	0.65	0.66		320	0.55	0.562		442	1.73986	1.72587		320	3.88359	3.66817
445	0.62	0.66		330	0.57	0.582		445	1.6893	1.90131		330	3.91648	3.75219
460	0.71	0.66667		340	0.59	0.61		460	1.82908	1.95359		340	3.56588	3.52755
463	0.67	0.71		350	0.62	0.608		463	2.53726	2.04153		350	3.68239	3.57161
464	0.75	0.70667		360	0.72	0.616		464	1.97243	2.05926		360	2.58939	3.478
474	0.7	0.71333		370	0.54	0.628		474	2.1796	2.07125		370	4.10391	3.33979
493	0.69	0.69667		380	0.61	0.622		493	1.77792	1.98883		380	3.44843	3.31319
514	0.7	0.68667		390	0.65	0.6		514	1.88905	1.94996		390	2.87486	3.44861
531	0.67	0.68		400	0.59	0.62		531	2.12516	1.86124		400	3.54934	3.21174
536	0.67	0.69333		410	0.61	0.618		536	1.77806	1.85656		410	3.26651	3.06413
563	0.74	0.71		420	0.64	0.6		563	1.73601	1.82005		420	2.91956	3.20142
573	0.72	0.73333		430	0.6	0.608		573	1.75453	1.68814		430	2.71036	3.13103
579	0.74	0.74		440	0.56	0.6		579	1.7065	1.51858		440	3.56134	3.22912
586	0.76	0.77333		450	0.63	0.58		586	1.46562	1.53046		450	3.19736	3.49178
587	0.82	0.76667		460	0.57	0.578		587	0.93023	1.53993		460	3.75697	3.71764
620	0.72	0.74333		470	0.54	0.584		620	1.79542	1.62514		470	4.23287	3.71583
622	0.69	0.71333		480	0.59	0.594		622	1.80187	1.6575		480	3.83969	3.60331
634	0.73	0.71667		490	0.59	0.602		634	2.13255	1.86051		490	3.55225	3.55971
641	0.73	0.71333		500	0.68	0.604		641	1.62742	1.78857		500	2.63478	3.49134
642	0.68	0.72		510	0.61	0.598		642	1.94528	1.79983		510	3.53895	3.51847
644	0.75	0.70667		520	0.55	0.612		644	1.43574	1.71796		520	3.89102	3.26172
647	0.69	0.71667		530	0.56	0.6		647	1.85816	1.79037		530	3.97533	3.49911
649	0.71	0.7		540	0.66	0.6		649	1.72322	1.771		540	2.26852	3.59355
661	0.7	0.71667		550	0.62	0.616		661	1.98944	1.76987		550	3.82173	3.54154
671	0.74	0.74		560	0.61	0.62		671	1.84845	1.75564		560	4.01114	3.49783
714	0.78	0.73333		570	0.63	0.604		714	1.43006	1.89316		570	3.63099	3.82061
722	0.68	0.69333		580	0.58	0.62		722	1.78706	1.71184		580	3.75677	3.58689
730	0.62	0.69667		590	0.58	0.636		730	2.41078	1.64813		590	3.88241	3.33692
739	0.79	0.71		600	0.7	0.626		739	1.08283	1.61529		600	2.65314	3.39191
752	0.72	0.75667		610	0.69	0.648		752	1.52994	1.61643		610	2.76128	3.15684
756	0.76	0.73		620	0.58	0.668		756	1.26586	1.41621		620	3.90594	3.01268
765	0.71	0.73667		630	0.69	0.65		765	1.79276	1.38644		630	2.58144	3.25988
769	0.74	0.75333		640	0.68	0.638		769	1.40968	1.28128		640	3.16162	3.27244
771	0.81	0.79333		650	0.61	0.652		771	0.93397	1.22634		650	3.8891	3.19752
773	0.83	0.82333		660	0.63	0.646		773	1.00413	1.18367		660	2.82409	3.22592
780	0.83	0.79		670	0.65	0.634		780	0.99117	1.15789		670	3.53134	3.30183
785	0.71	0.78333		680	0.66	0.634		785	1.57941	1.24888		680	2.72346	3.05926
787	0.81	0.76		690	0.62	0.654		787	1.28077	1.32047		690	3.54116	3.0303
792	0.76	0.77667		700	0.61	0.662		792	1.38893	1.37084		700	2.67627	2.8966
794	0.76	0.78		710	0.73	0.678		794	1.36209	1.37996		710	2.67926	2.81689
798	0.82	0.77		720	0.69	0.68		798	1.243	1.32001		720	2.86286	2.78488
802	0.73	0.77333		730	0.74	0.694		802	1.62502	1.41942		730	2.3249	2.79755
808	0.77	0.74333		740	0.63	0.69		808	0.98101	1.452		740	3.38111	2.84035
809	0.73	0.75667		750	0.68	0.682		809	1.88595	1.47082		750	2.73961	2.92786
832	0.77	0.75667		760	0.71	0.674		832	1.52502	1.3747		760	2.89325	3.08712
836	0.77	0.77667		770	0.65	0.68		836	1.33711	1.42226		770	3.30041	3.0639
869	0.79	0.79		780	0.7	0.686		869	1.14439	1.28278		780	3.1212	3.04762
876	0.81	0.8		790	0.66	0.67		876	1.21882	1.21166		790	3.26505	3.08671
882	0.8	0.81333		800	0.71	0.666		882	1.18854	1.24171		800	2.65817	3.06423
896	0.83	0.79667		810	0.63	0.67		896	1.16944	1.30202		810	3.08871	2.90713
900	0.76	0.79		820	0.63	0.674		900	1.48737	1.32711		820	3.18801	2.87024
907	0.78	0.77		830	0.72	0.654		907	1.4459	1.3041		830	2.3357	3.1436
909	0.77	0.78		840	0.68	0.668		909	1.34428	1.26123		840	3.0806	3.1187
917	0.79	0.79667		850	0.61	0.692		917	1.07353	1.26132		850	4.02498	2.87036
931	0.83	0.78667		860	0.7	0.69		931	0.95507	1.27308		860	2.96421	3.06447
932	0.74	0.77333		870	0.75	0.694		932	1.48782	1.23602		870	1.94629	3.05624
942	0.75	0.75667		880	0.71	0.72		942	1.50471	1.25731		880	3.30626	2.80181
945	0.78	0.76667		890	0.7	0.726		945	1.15894	1.43073		890	3.03949	2.62505
954	0.77	0.76		900	0.74	0.702		954	1.17999	1.26357		900	2.7528	2.93661
962	0.73	0.78667		910	0.73	0.686		962	1.82217	1.31291		910	2.0804	3.08952
971	0.86	0.77667		920	0.63	0.678		971	0.65202	1.31938		920	3.50413	3.16206
972	0.74	0.8		930	0.63	0.656		972	1.75145	1.37432		930	4.07079	3.30245
978	0.8	0.77333		940	0.66	0.648		978	1.19128	1.22618		940	3.40219	3.4476
979	0.78	0.79667		950	0.63	0.668		979	1.45468	1.34881		950	3.45472	3.345
984	0.81	0.79333		960	0.69	0.672		984	1.08146	1.22202		960	2.80617	3.34188
1002	0.79	0.80667		970	0.73	0.692		1002	1.26517	1.32094		970	2.99114	3.20444
1005	0.82	0.78		980	0.65	0.698		1005	1.11751	1.28997		980	4.05515	3.14484
1014	0.73	0.77333		990	0.76	0.696		1014	1.68589	1.33432		990	2.71501	3.24055
1044	0.77	0.76		1000	0.66	0.682		1044	1.2998	1.23359		1000	3.15675	3.33224
1057	0.78	0.79667		1010	0.68	0.69		1057	1.30325	1.259		1010	3.28469	3.06439
1063	0.84	0.81		1020	0.66	0.664		1063	0.76148	1.06189		1020	3.44959	3.23992
1066	0.81	0.82667		1030	0.69	0.654		1066	1.24456	1.07414		1030	2.71592	3.38245
1068	0.83	0.79667		1040	0.63	0.66		1068	0.70036	1.0781		1040	3.59265	3.27514
1072	0.75	0.78667		1050	0.61	0.656		1072	1.36103	1.27672		1050	3.86941	3.20644
1078	0.78	0.74333		1060	0.71	0.648		1078	1.32307	1.35137		1060	2.74811	3.44725
1083	0.7	0.75		1070	0.64	0.662		1083	1.75458	1.42409		1070	3.10612	3.42301
1093	0.77	0.76333		1080	0.65	0.664		1093	1.61781	1.35862		1080	3.91996	3.46519
1099	0.82	0.79333		1090	0.7	0.662		1099	1.06397	1.38492		1090	3.47147	3.56048
1104	0.79	0.79		1100	0.62	0.664		1104	1.03369	1.27628		1100	4.08027	3.70855
1114	0.76	0.77		1110	0.7	0.684		1114	1.45453	1.14369		1110	3.2246	3.42842
1156	0.76	0.78		1120	0.65	0.686		1156	1.21142	1.12527		1120	3.84647	3.36099
1160	0.82	0.79667		1130	0.75	0.702		1160	0.95483	1.11352		1130	2.51932	3.12546
1161	0.81	0.82333		1140	0.71	0.71		1161	0.97188	1.04455		1140	3.13432	3.00388
1162	0.84	0.81333		1150	0.7	0.706		1162	0.97493	1.0214		1150	2.90258	2.86078
1180	0.79	0.82333		1160	0.74	0.712		1180	1.10969	1.02083		1160	2.6167	2.82101
1193	0.84	0.81333		1170	0.63	0.718		1193	1.0957	1.16358		1170	3.13098	2.70429
1206	0.81	0.78		1180	0.78	0.71		1206	0.95193	1.15552		1180	2.32049	2.72576
1232	0.69	0.77667		1190	0.74	0.688		1232	1.68566	1.12569		1190	2.55072	3.08906
1244	0.83	0.77667		1200	0.66	0.7		1244	0.93462	1.11156		1200	3.00992	2.99785
1255	0.81	0.82667		1210	0.63	0.694		1255	0.96054	1.11545		1210	4.43321	3.08678
1258	0.84	0.84		1220	0.69	0.684		1258	1.02506	1.03978		1220	2.67491	3.26448
1261	0.87	0.84333		1230	0.75	0.67		1261	0.97134	1.02134		1230	2.76514	3.49961
1281	0.82	0.84333		1240	0.69	0.662		1281	1.30736	1.06926		1240	3.43921	3.50113
1287	0.84	0.82		1250	0.59	0.672		1287	0.8424	1.0324		1250	4.18555	3.56827
1294	0.8	0.84		1260	0.59	0.654		1294	1.20013	1.0946		1260	4.44085	3.82768
1300	0.88	0.82333		1270	0.74	0.66		1300	0.84076	1.04518		1270	3.01062	3.86821
1316	0.79	0.82667		1280	0.66	0.658		1316	1.28234	1.01284		1280	4.06219	3.93549
1319	0.81	0.81667		1290	0.72	0.674		1319	1.06028	0.95016		1290	3.64183	3.85656
1330	0.85	0.82667		1300	0.58	0.664		1330	0.68067	0.95099		1300	4.52196	3.89161
1333	0.82	0.83		1310	0.67	0.674		1333	0.88672	0.83847		1310	4.04618	3.65206
1336	0.82	0.83333		1320	0.69	0.66		1336	0.84495	0.95272		1320	3.18591	3.67711
1337	0.86	0.81333		1330	0.71	0.674		1337	0.71975	0.97564		1330	2.86443	3.46972
1385	0.76	0.80667		1340	0.65	0.676		1385	1.63152	0.92377		1340	3.76707	3.31168
1388	0.8	0.81667		1350	0.65	0.69		1388	0.79527	0.92802		1350	3.48501	3.20133
1391	0.89	0.85		1360	0.68	0.68		1391	0.62737	1.0386		1360	3.25601	3.39755
1392	0.86	0.85		1370	0.76	0.676		1392	0.8662	0.85129		1370	2.63414	3.39237
1414	0.8	0.84		1380	0.66	0.684		1414	1.27264	0.88928		1380	3.84555	3.40312
1426	0.86	0.82		1390	0.63	0.68		1426	0.69499	0.88541		1390	3.74116	3.48848
1436	0.8	0.84		1400	0.69	0.672		1436	0.9852	0.99087		1400	3.53874	3.48307
1440	0.86	0.80667		1410	0.66	0.68		1440	0.60803	0.93456		1410	3.68282	3.41138
1465	0.76	0.80667		1420	0.72	0.706		1465	1.39346	0.91227		1420	2.6071	3.18893
1466	0.8	0.82333		1430	0.7	0.714		1466	0.99111	0.84838		1430	3.48709	3.12547
1477	0.91	0.86		1440	0.76	0.722		1477	0.58353	0.82775		1440	2.62889	3.03138
1485	0.87	0.89667		1450	0.73	0.7		1485	0.66575	0.80092		1450	3.22145	3.37555
1489	0.91	0.87		1460	0.7	0.686		1489	0.50489	0.70668		1460	3.21236	3.45657
1491	0.83	0.87		1470	0.61	0.68		1491	1.25935	0.76474		1470	4.32795	3.55603
1523	0.87	0.84		1480	0.63	0.676		1523	0.51988	0.78567		1480	3.89218	3.6006
1527	0.82	0.84333		1490	0.73	0.668		1527	0.87381	0.79941		1490	3.12619	3.61157
1552	0.84	0.85333		1500	0.71	0.694		1552	0.77042	0.73289		1500	3.44433	3.2725
1568	0.9	0.86333		1510	0.66	0.718		1568	0.57361	0.86544		1510	3.26719	2.9934
1569	0.85	0.85		1520	0.74	0.712		1569	0.92671	0.83604		1520	2.63261	3.01621
1584	0.8	0.83		1530	0.75	0.7		1584	1.18262	0.88146		1530	2.49665	3.04137
1588	0.84	0.83		1540	0.7	0.692		1588	0.72685	0.98381		1540	3.24024	3.17562
1604	0.85	0.83		1550	0.65	0.68		1604	0.99752	1.04118		1550	3.57017	3.27282
1605	0.8	0.81333		1560	0.62	0.678		1605	1.08533	1.04206		1560	3.9384	3.34679
1627	0.79	0.81		1570	0.68	0.66		1627	1.21357	1.05301		1570	3.11863	3.73364
1632	0.84	0.82667		1580	0.74	0.674		1632	1.18705	1.04554		1580	2.86651	3.53577
1637	0.85	0.85		1590	0.61	0.694		1637	0.78158	1.0107		1590	5.17449	3.43554
1640	0.86	0.85333		1600	0.72	0.696		1640	0.9602	0.87991		1600	2.58082	3.47222
1645	0.85	0.86		1610	0.72	0.694		1645	0.91113	0.76549		1610	3.43726	3.49536
1648	0.87	0.86333		1620	0.69	0.712		1648	0.55961	0.75177		1620	3.30203	3.09176
1660	0.87	0.86		1630	0.73	0.716		1660	0.61491	0.74227		1630	2.98221	3.1237
1668	0.84	0.84667		1640	0.7	0.728		1668	0.71299	0.70081		1640	3.15647	3.02448
1675	0.83	0.83		1650	0.74	0.736		1675	0.91272	0.71431		1650	2.74051	3.10394
1682	0.82	0.84333		1660	0.78	0.716		1682	0.70384	0.79988		1660	2.94116	3.16241
1691	0.88	0.84		1670	0.73	0.72		1691	0.62709	0.89295		1670	3.69935	3.12569
1695	0.82	0.82667		1680	0.63	0.712		1695	1.04274	0.80906		1680	3.27456	3.23783
1697	0.78	0.83333		1690	0.72	0.686		1697	1.17838	0.86657		1690	2.97285	3.44019
1699	0.9	0.83333		1700	0.7	0.662		1699	0.49327	0.90971		1700	3.30123	3.54246
1702	0.82	0.85667		1710	0.65	0.684		1702	0.99136	0.83068		1710	3.95297	3.35768
1709	0.85	0.86		1720	0.61	0.674		1709	0.84279	0.81448		1720	4.21067	3.54512
1718	0.91	0.83667		1730	0.74	0.69		1718	0.64759	0.83742		1730	2.35068	3.42153
1728	0.75	0.83667		1740	0.67	0.69		1728	1.09738	0.80584		1740	3.91005	3.48899
1732	0.85	0.82667		1750	0.78	0.698		1732	0.608	0.85965		1750	2.68328	3.40795
1734	0.88	0.85333		1760	0.65	0.69		1734	0.83347	0.9148		1760	4.29025	3.6759
1737	0.83	0.84		1770	0.65	0.704		1737	1.11185	0.84968		1770	3.80547	3.49428
1742	0.81	0.83		1780	0.7	0.698		1742	0.92329	0.86022		1780	3.69046	3.44882
1745	0.85	0.84		1790	0.74	0.71		1745	0.77178	0.87273		1790	3.00192	3.3054
1746	0.86	0.85		1800	0.75	0.72		1746	0.66072	0.94145		1800	2.45599	3.21608
1766	0.84	0.82667		1810	0.71	0.734		1766	0.89603	0.99809		1810	3.57316	3.08409
1775	0.78	0.81		1820	0.7	0.72		1775	1.45543	0.99208		1820	3.35887	3.18526
1781	0.81	0.81333		1830	0.77	0.708		1781	1.2065	1.04642		1830	3.0305	3.38685
1788	0.85	0.83		1840	0.67	0.702		1788	0.74171	1.02542		1840	3.50781	3.37535
1789	0.83	0.85		1850	0.69	0.718		1789	0.93243	0.83509		1850	3.4639	3.15215
1798	0.87	0.86		1860	0.68	0.702		1798	0.79103	0.76071		1860	3.51568	3.28116
1805	0.88	0.86333		1870	0.78	0.718		1805	0.50375	0.83479		1870	2.24284	3.10315
1826	0.84	0.85		1880	0.69	0.73		1826	0.83463	0.91759		1880	3.67558	2.88171
1830	0.83	0.8		1890	0.75	0.718		1830	1.1121	0.94486		1890	2.61777	2.94378
1840	0.73	0.80667		1900	0.75	0.708		1840	1.34642	1.07038		1900	2.3567	3.14196
1844	0.86	0.80333		1910	0.62	0.71		1844	0.92741	1.09186		1910	3.826	3.13783
1853	0.82	0.82667		1920	0.73	0.716		1853	1.13133	1.03951		1920	3.23373	3.26172
1866	0.8	0.82333		1930	0.7	0.716		1866	0.94204	0.90168		1930	3.65494	3.30583
1869	0.85	0.83333		1940	0.78	0.726		1869	0.85033	0.88384		1940	3.23724	3.25238
1875	0.85	0.83667		1950	0.75	0.724		1875	0.65728	0.85669		1950	2.57725	3.26226
1877	0.81	0.83667		1960	0.67	0.73		1877	0.83823	0.91212		1960	3.55875	3.27963
1911	0.85	0.83		1970	0.72	0.706		1911	0.99559	0.86941		1970	3.28315	3.47006
1917	0.83	0.84667		1980	0.73	0.702		1917	1.21918	0.874		1980	3.74174	3.70939
1934	0.86	0.85333		1990	0.66	0.718		1934	0.63678	0.89914		1990	4.18941	3.63359
1944	0.87	0.86333		2000	0.73	0.718		1944	0.68021	0.75615		2000	3.77392	3.52088
1947	0.86	0.88667		2010	0.75	0.708		1947	0.96396	0.65379		2010	3.17975	3.35171
1949	0.93	0.89		2020	0.72	0.744		1949	0.28064	0.61149		2020	2.71955	2.93229
1967	0.88	0.90333		2030	0.68	0.742		1967	0.70734	0.65428		2030	2.89593	2.86333
1981	0.9	0.88667		2040	0.84	0.748		1981	0.4253	0.67041		2040	2.09228	2.79626
1983	0.88	0.86333		2050	0.72	0.758		1983	0.89414	0.78469		2050	3.42913	2.95455
2001	0.81	0.84667		2060	0.78	0.756		2001	1.04461	0.74886		2060	2.84439	3.20752
2005	0.85	0.85667		2070	0.77	0.728		2005	0.85205	0.84724		2070	3.51103	3.45653
2013	0.91	0.86667		2080	0.67	0.726		2013	0.5282	0.88368		2080	4.16075	3.56314
2030	0.84	0.86		2090	0.7	0.698		2030	0.91719	0.79247		2090	3.33735	3.81882
2036	0.83	0.85333		2100	0.71	0.672		2036	1.07634	0.77796		2100	3.96219	3.99314
2060	0.89	0.86		2110	0.64	0.674		2060	0.58858	0.83905		2110	4.12277	3.93566
2073	0.86	0.85667		2120	0.64	0.674		2073	0.77948	0.79322		2120	4.38262	4.02398
2076	0.82	0.85333		2130	0.68	0.668		2076	0.83366	0.81046		2130	3.87337	4.0094
2077	0.88	0.84667		2140	0.7	0.698		2077	0.68807	0.96833		2140	3.77897	3.71957
2079	0.84	0.84667		2150	0.68	0.72		2079	1.1625	1.02517		2150	3.88928	3.35296
2081	0.82	0.82		2160	0.79	0.732		2081	1.37793	0.97873		2160	2.6736	3.19708
2085	0.8	0.84333		2170	0.75	0.74		2085	1.06371	0.94545		2170	2.54961	3.11125
2089	0.91	0.87667		2180	0.74	0.732		2089	0.60142	0.93713		2180	3.09396	3.1728
2096	0.92	0.88		2190	0.74	0.708		2096	0.52167	0.80121		2190	3.34981	3.37968
2111	0.81	0.86667		2200	0.64	0.702		2111	1.1209	0.73036		2200	4.19703	3.68123
2145	0.87	0.84		2210	0.67	0.698		2145	0.69837	0.815		2210	3.70798	3.8376
2149	0.84	0.85		2220	0.72	0.688		2149	0.70943	0.90333		2220	4.05736	3.92747
2156	0.84	0.83667		2230	0.72	0.712		2156	1.02464	0.88038		2230	3.87581	3.66511
2165	0.83	0.83		2240	0.69	0.706		2165	0.96333	0.85715		2240	3.79919	3.81487
2177	0.82	0.84		2250	0.76	0.712		2177	1.00612	0.88429		2250	2.8852	3.74962
2187	0.87	0.85		2260	0.64	0.724		2187	0.58223	0.77956		2260	4.45681	3.59044
2189	0.86	0.87		2270	0.75	0.74		2189	0.84514	0.71317		2270	3.73111	3.47816
2191	0.88	0.86		2280	0.78	0.722		2191	0.501	0.65774		2280	3.07988	3.81
2196	0.84	0.87333		2290	0.77	0.736		2196	0.63134	0.58792		2290	3.2378	3.77399
2199	0.9	0.89333		2300	0.67	0.726		2199	0.729	0.63276		2300	4.54441	3.87749
2207	0.94	0.9		2310	0.71	0.71		2207	0.23313	0.66603		2310	4.27677	3.88917
2211	0.86	0.89667		2320	0.7	0.7		2211	1.06933	0.73477		2320	4.24859	3.899
2231	0.89	0.86333		2330	0.7	0.722		2231	0.66733	0.76438		2330	3.1383	3.52211
2236	0.84	0.86667		2340	0.72	0.72		2236	0.97503	0.8439		2340	3.28692	3.31741
2237	0.87	0.86333		2350	0.78	0.7		2237	0.87707	0.79418		2350	2.65999	3.63707
2239	0.88	0.86		2360	0.7	0.702		2239	0.63073	0.89848		2360	3.25324	3.73319
2242	0.83	0.82		2370	0.6	0.718		2242	0.82075	0.85239		2370	5.84688	3.60488
2246	0.75	0.80333		2380	0.71	0.716		2246	1.18883	0.88739		2380	3.61894	3.72275
2247	0.83	0.79333		2390	0.8	0.702		2247	0.74456	0.86806		2390	2.64536	3.88452
2254	0.8	0.84667		2400	0.77	0.732		2254	1.05209	0.90307		2400	3.24933	3.31736
2257	0.91	0.85		2410	0.63	0.736		2257	0.53408	0.96071		2410	4.06208	3.24016
2262	0.84	0.85		2420	0.75	0.712		2262	0.9958	0.90504		2420	3.0111	3.64684
2281	0.8	0.85667		2430	0.73	0.678		2281	1.477	0.86867		2430	3.23292	3.91575
2291	0.93	0.86		2440	0.68	0.7		2291	0.46621	0.8961		2440	4.67875	3.75078
2297	0.85	0.89		2450	0.6	0.692		2297	0.87024	0.79601		2450	4.59388	3.81399
2303	0.89	0.87667		2460	0.74	0.708		2303	0.67123	0.64996		2460	3.23723	3.60363
2307	0.89	0.88		2470	0.71	0.716		2307	0.49538	0.68327		2470	3.32716	3.21123
2319	0.86	0.87333		2480	0.81	0.732		2319	0.74672	0.65566		2480	2.18113	3.14147
2320	0.87	0.86333		2490	0.72	0.742		2320	0.63275	0.66486		2490	2.71676	3.07682
2345	0.86	0.86667		2500	0.68	0.742		2345	0.7322	0.8112		2500	4.24505	3.30653
2354	0.87	0.84		2510	0.79	0.722		2354	0.71727	0.88305		2510	2.91401	3.72646
2389	0.79	0.82333		2520	0.71	0.718		2389	1.22705	0.88794		2520	4.4757	3.87262
2390	0.81	0.83667		2530	0.71	0.73		2390	1.10601	0.93342		2530	4.28081	3.62443
2392	0.91	0.85667		2540	0.7	0.726		2392	0.65717	0.97846		2540	3.44752	3.63645
2436	0.85	0.87		2550	0.74	0.71		2436	0.95962	0.85007		2550	3.00411	3.63451
2444	0.85	0.86		2560	0.77	0.714		2444	0.94243	0.83449		2560	2.97412	3.37644
2451	0.88	0.85333		2570	0.63	0.718		2451	0.58514	0.9159		2570	4.46598	3.28562
2453	0.83	0.85333		2580	0.73	0.7		2453	1.0281	0.98317		2580	2.99046	3.39638
2455	0.85	0.83667		2590	0.72	0.696		2455	1.06421	0.85832		2590	2.99342	3.39443
2460	0.83	0.86667		2600	0.65	0.72		2460	1.29596	0.86064		2600	3.55791	3.17447
2485	0.92	0.88		2610	0.75	0.728		2485	0.31818	0.81547		2610	2.9644	3.20179
2486	0.89	0.87667		2620	0.75	0.74		2486	0.59676	0.82298		2620	3.36618	3.09208
2496	0.82	0.85333		2630	0.77	0.74		2496	0.80227	0.74147		2630	3.12704	3.22147
2498	0.85	0.83667		2640	0.78	0.738		2498	1.10176	0.85219		2640	2.4449	3.42167
2503	0.84	0.84667		2650	0.65	0.726		2503	0.88837	0.8338		2650	4.20485	3.36524
2517	0.85	0.86333		2660	0.74	0.722		2517	0.8718	0.81384		2660	3.9654	3.33758
2523	0.9	0.88		2670	0.69	0.712		2523	0.5048	0.71695		2670	3.08399	3.49391
2532	0.89	0.89667		2680	0.75	0.728		2532	0.70246	0.75003		2680	2.98878	3.42372
2547	0.9	0.87333		2690	0.73	0.734		2547	0.61731	0.74635		2690	3.22651	3.27297
2551	0.83	0.86		2700	0.73	0.744		2551	1.05378	0.83799		2700	3.85392	3.34662
2553	0.85	0.84333		2710	0.77	0.736		2553	0.85341	0.82601		2710	3.21166	3.64256
2578	0.85	0.84667		2720	0.74	0.736		2578	0.96297	0.85754		2720	3.45223	3.72768
2590	0.84	0.85333		2730	0.71	0.738		2590	0.64258	0.79424		2730	4.46846	3.59883
2600	0.87	0.85667		2740	0.73	0.722		2600	0.77497	0.77224		2740	3.65213	3.89394
2606	0.86	0.85333		2750	0.74	0.714		2606	0.73729	0.68013		2750	3.20968	3.93198
2623	0.83	0.86		2760	0.69	0.7		2623	0.74339	0.7151		2760	4.6872	4.06396
2629	0.89	0.86333		2770	0.7	0.698		2629	0.50241	0.67914		2770	3.64245	4.07987
2630	0.87	0.88333		2780	0.64	0.694		2630	0.81745	0.66396		2780	5.12835	4.06788
2644	0.89	0.88333		2790	0.72	0.692		2644	0.59517	0.72767		2790	3.73167	3.82365
2650	0.89	0.87333		2800	0.72	0.692		2650	0.66137	0.80163		2800	3.14974	3.87751
2655	0.84	0.85667		2810	0.68	0.718		2655	1.06197	0.79465		2810	3.46603	3.72971
2678	0.84	0.85333		2820	0.7	0.724		2678	0.87219	0.77491		2820	3.91174	3.83509
2685	0.88	0.87333		2830	0.77	0.738		2685	0.78256	0.81471		2830	4.38939	3.77663
2690	0.9	0.88333		2840	0.75	0.738		2690	0.49644	0.68836		2840	4.25853	3.96161
2703	0.87	0.89		2850	0.79	0.734		2703	0.86038	0.65166		2850	2.85746	4.13667
2710	0.9	0.88667		2860	0.68	0.71		2710	0.43021	0.64242		2860	4.39092	4.25631
2725	0.89	0.89		2870	0.68	0.696		2725	0.68868	0.66194		2870	4.78705	4.33552
2737	0.88	0.88667		2880	0.65	0.704		2737	0.7364	0.63267		2880	4.98762	4.48668
2740	0.89	0.88667		2890	0.68	0.718		2740	0.594	0.77284		2890	4.65454	4.29997
2754	0.89	0.87333		2900	0.83	0.732		2754	0.71403	0.79847		2900	3.61328	3.99215
2789	0.84	0.86333		2910	0.75	0.752		2789	1.13107	0.77212		2910	3.45736	3.82598
2790	0.86	0.85		2920	0.75	0.754		2790	0.81683	0.82352		2920	3.24793	3.70861
2791	0.85	0.85333		2930	0.75	0.738		2791	0.60466	0.87429		2930	4.1568	3.59621
2809	0.85	0.85333		2940	0.69	0.738		2809	0.85098	0.84096		2940	4.06767	3.48386
2824	0.86	0.86333		2950	0.75	0.738		2824	0.9679	0.9771		2950	3.05129	3.40563
2872	0.88	0.84667		2960	0.75	0.74		2872	0.96441	1.1495		2960	2.89561	3.36296
2881	0.8	0.83333		2970	0.75	0.748		2881	1.49753	1.07501		2970	2.85679	3.19507
2890	0.82	0.84667		2980	0.76	0.742		2890	1.46669	1.02024		2980	3.94345	3.33584
2896	0.92	0.87333		2990	0.73	0.722		2896	0.47852	1.0536		2990	3.2282	3.69223
2917	0.88	0.87		3000	0.72	0.706		2917	0.69404	0.87199		3000	3.75515	4.22828
2919	0.81	0.86333		3010	0.65	0.696		2919	1.13121	0.6933		3010	4.67758	4.18952
2920	0.9	0.87		3020	0.67	0.696		2920	0.5895	0.72664		3020	5.53702	4.2284
2967	0.9	0.89333		3030	0.71	0.686		2967	0.57324	0.83733		3030	3.74967	4.6206
2975	0.88	0.85333		3040	0.73	0.696		2975	0.64522	0.8122		3040	3.42255	4.42917
2998	0.78	0.83333		3050	0.67	0.712		2998	1.24747	0.88741		3050	5.71615	4.05579
3007	0.84	0.83		3060	0.7	0.716		3007	1.00558	0.96852		3060	3.72046	4.126
3011	0.87	0.82667		3070	0.75	0.726		3011	0.96554	1.10455		3070	3.67009	3.93561
3015	0.77	0.83		3080	0.73	0.728		3015	0.97877	1.03806		3080	4.10074	3.59034
3027	0.85	0.83		3090	0.78	0.734		3027	1.32537	0.9735		3090	2.47059	3.81257
3030	0.87	0.87667		3100	0.68	0.716		3030	0.91502	0.97018		3100	3.98983	4.16035
3038	0.91	0.87333		3110	0.73	0.722		3038	0.68277	0.94547		3110	4.83159	4.24527
3041	0.84	0.9		3120	0.66	0.706		3041	0.94896	0.77989		3120	5.409	4.41172
3065	0.95	0.9		3130	0.76	0.704		3065	0.85521	0.74697		3130	4.52536	4.66885
3069	0.91	0.91667		3140	0.7	0.7		3069	0.49751	0.80593		3140	3.30282	4.60007
3071	0.89	0.88		3150	0.67	0.718		3071	0.7504	0.78489		3150	5.2755	4.1756
3099	0.84	0.86		3160	0.71	0.714		3099	0.97759	0.76422		3160	4.48766	3.97119
3122	0.85	0.87		3170	0.75	0.724		3122	0.84372	0.80894		3170	3.28663	4.07786
3137	0.92	0.89		3180	0.74	0.728		3137	0.75185	0.80382		3180	3.50332	3.9384
3145	0.9	0.9		3190	0.75	0.738		3145	0.72115	0.79493		3190	3.83621	3.67028
3150	0.88	0.87333		3200	0.69	0.73		3150	0.72477	0.73466		3200	4.5782	3.71728
3155	0.84	0.87667		3210	0.76	0.728		3155	0.93315	0.78016		3210	3.14706	3.87336
3161	0.91	0.86		3220	0.71	0.724		3161	0.54236	0.74555		3220	3.5216	3.86105
3177	0.83	0.87333		3230	0.73	0.72		3177	0.97937	0.75867		3230	4.28372	3.89462
3195	0.88	0.87333		3240	0.73	0.704		3195	0.54813	0.75216		3240	3.77466	4.26851
3196	0.91	0.87		3250	0.67	0.71		3196	0.79034	0.76262		3250	4.74604	4.32844
3203	0.82	0.86667		3260	0.68	0.704		3203	0.90062	0.70821		3260	5.01651	4.54546
3206	0.87	0.85333		3270	0.74	0.698		3206	0.59466	0.79323		3270	3.82127	4.64016
3230	0.87	0.88		3280	0.7	0.712		3230	0.70732	0.87754		3280	5.36881	4.47287
3233	0.9	0.88667		3290	0.7	0.716		3233	0.97318	0.85996		3290	4.24815	4.3646
3240	0.89	0.88667		3300	0.74	0.704		3240	1.21192	0.86596		3300	3.90962	4.7268
3243	0.87	0.88333		3310	0.7	0.7		3243	0.81272	0.87623		3310	4.47517	4.63473
3244	0.89	0.87333		3320	0.68	0.698		3244	0.62468	0.86835		3320	5.63223	4.77861
3246	0.86	0.87		3330	0.68	0.676		3246	0.75865	0.82686		3330	4.90847	4.84345
3247	0.86	0.85667		3340	0.69	0.67		3247	0.93379	0.80821		3340	4.96755	5.08233
3272	0.85	0.88		3350	0.63	0.688		3272	1.00444	0.89057		3350	4.23384	4.73795
3281	0.93	0.86667		3360	0.67	0.688		3281	0.71951	0.85726		3360	5.66953	4.81147
3305	0.82	0.88333		3370	0.77	0.702		3305	1.03647	0.81418		3370	3.91036	4.62851
3313	0.9	0.86667		3380	0.68	0.722		3313	0.5921	0.77947		3380	5.27607	4.67211
3327	0.88	0.89333		3390	0.76	0.74		3327	0.71837	0.83334		3390	4.05273	4.20534
3328	0.9	0.87		3400	0.73	0.72		3328	0.83089	0.72494		3400	4.45184	4.44737
3345	0.83	0.87667		3410	0.76	0.722		3345	0.98886	0.70713		3410	3.3357	4.46162
3374	0.9	0.86667		3420	0.67	0.694		3374	0.49451	0.72648		3420	5.12051	4.69443
3376	0.87	0.88		3430	0.69	0.694		3376	0.50302	0.72638		3430	5.34733	4.69185
3386	0.87	0.87667		3440	0.62	0.682		3386	0.81515	0.64402		3440	5.21675	4.94048
3403	0.89	0.88		3450	0.73	0.688		3403	0.83036	0.67481		3450	4.43896	5.03059
3408	0.88	0.88333		3460	0.7	0.696		3408	0.57707	0.7078		3460	4.57882	4.70771
3430	0.88	0.88333		3470	0.7	0.726		3430	0.64848	0.77291		3470	5.57107	4.30267
3438	0.89	0.87333		3480	0.73	0.728		3438	0.66796	0.64922		3480	3.73292	4.20075
3449	0.85	0.88667		3490	0.77	0.714		3449	1.14066	0.74571		3490	3.19156	4.47763
3451	0.92	0.89		3500	0.74	0.704		3451	0.21194	0.80303		3500	3.92938	4.4647
3458	0.9	0.89		3510	0.63	0.69		3458	1.0595	0.90485		3510	5.9632	4.72204
3464	0.85	0.87		3520	0.65	0.676		3464	0.93509	0.80696		3520	5.50644	5.11414
3471	0.86	0.85		3530	0.66	0.674		3471	1.17704	0.89737		3530	5.01963	5.16082
3477	0.84	0.86333		3540	0.7	0.69		3477	0.65122	0.8039		3540	5.15203	4.8567
3480	0.89	0.86667		3550	0.73	0.696		3480	0.66402	0.796		3550	4.16278	4.85182
3497	0.87	0.88333		3560	0.71	0.728		3497	0.59211	0.78278		3560	4.44263	4.26996
3509	0.89	0.87667		3570	0.68	0.744		3509	0.89563	0.82518		3570	5.48202	3.89893
3512	0.87	0.87333		3580	0.82	0.73		3512	1.11091	0.91227		3580	2.11035	4.21012
3519	0.86	0.84667		3590	0.78	0.742		3519	0.86322	1.17376		3590	3.29688	4.05461
3535	0.81	0.81333		3600	0.66	0.736		3535	1.09948	1.20025		3600	5.71875	4.04248
3537	0.77	0.80333		3610	0.77	0.688		3537	1.89958	1.19379		3610	3.66508	5.00581
3543	0.83	0.81667		3620	0.65	0.686		3543	1.02804	1.11842		3620	5.42133	5.07374
3547	0.85	0.85667		3630	0.58	0.698		3547	1.07861	1.03		3630	6.927	4.95256
3563	0.89	0.86333		3640	0.77	0.69		3563	0.4864	0.7866		3640	3.63654	5.09915
3580	0.85	0.87667		3650	0.72	0.71		3580	0.65737	0.75997		3650	5.11288	4.85038
3600	0.89	0.85667		3660	0.73	0.73		3600	0.6826	0.69409		3660	4.39801	4.58437
3618	0.83	0.85667		3670	0.75	0.718		3618	0.89485	0.72567		3670	4.17746	4.72484
3620	0.85	0.85333		3680	0.68	0.72		3620	0.74923	0.68625		3680	5.59694	4.74671
3622	0.88	0.87667		3690	0.71	0.706		3622	0.64428	0.66017		3690	4.33889	4.84457
3625	0.9	0.88333		3700	0.73	0.702		3625	0.46026	0.66245		3700	5.22225	4.72291
3628	0.87	0.88		3710	0.66	0.732		3628	0.55221	0.62635		3710	4.8873	4.20496
3645	0.87	0.88		3720	0.73	0.726		3645	0.90624	0.65462		3720	3.56917	4.32563
3656	0.9	0.85667		3730	0.83	0.72		3656	0.56874	0.6842		3730	3.00721	4.27091
3670	0.8	0.86333		3740	0.68	0.732		3670	0.78565	0.66469		3740	4.94223	4.19731
3700	0.89	0.86333		3750	0.7	0.736		3700	0.60817	0.64575		3750	4.94866	4.22965
3702	0.9	0.88333		3760	0.72	0.718		3702	0.45465	0.61452		3760	4.51929	4.41347
3726	0.86	0.9		3770	0.75	0.716		3726	0.81154	0.64612		3770	3.73085	4.608
3730	0.94	0.88333		3780	0.74	0.74		3730	0.41258	0.72193		3780	3.9263	4.32512
3732	0.85	0.89		3790	0.67	0.748		3732	0.94368	0.83292		3790	5.91492	4.06353
3738	0.88	0.86333		3800	0.82	0.742		3738	0.98719	0.75395		3800	3.53423	4.05514
3741	0.86	0.88333		3810	0.76	0.748		3741	1.00961	0.88448		3810	3.21135	3.96586
3743	0.91	0.87		3820	0.72	0.76		3743	0.4167	0.83268		3820	3.68892	3.51186
3752	0.84	0.88		3830	0.77	0.74		3752	1.06521	0.7279		3830	3.47991	3.77246
3759	0.89	0.87333		3840	0.73	0.718		3759	0.6847	0.62277		3840	3.6449	4.19942
3772	0.89	0.90333		3850	0.72	0.724		3772	0.46329	0.70602		3850	4.83723	4.30712
3780	0.93	0.88667		3860	0.65	0.724		3780	0.48393	0.61858		3860	5.34615	4.24549
3793	0.84	0.87333		3870	0.75	0.71		3793	0.83297	0.55194		3870	4.22743	4.62879
3795	0.85	0.87		3880	0.77	0.702		3795	0.62801	0.57821		3880	3.17174	4.80841
3798	0.92	0.88		3890	0.66	0.722		3798	0.35148	0.646		3890	5.56141	4.64675
3814	0.87	0.89667		3900	0.68	0.718		3814	0.59465	0.62461		3900	5.73534	4.72132
3819	0.9	0.89		3910	0.75	0.716		3819	0.8229	0.64055		3910	4.53785	4.9195
3821	0.9	0.89		3920	0.73	0.742		3821	0.72602	0.68335		3920	4.60025	4.5661
3831	0.87	0.89		3930	0.76	0.752		3831	0.7077	0.64427		3930	4.16264	4.14526
3835	0.9	0.89		3940	0.79	0.756		3835	0.56547	0.60134		3940	3.79441	3.81929
3864	0.9	0.90333		3950	0.73	0.764		3864	0.39925	0.56463		3950	3.63113	3.87985
3869	0.91	0.89333		3960	0.77	0.762		3869	0.60825	0.52985		3960	2.90799	3.92326
3876	0.87	0.88667		3970	0.77	0.76		3876	0.54245	0.55207		3970	4.90307	3.8521
3920	0.88	0.89		3980	0.75	0.766		3920	0.5338	0.59589		3980	4.37972	3.84379
3928	0.92	0.89667		3990	0.78	0.762		3928	0.67659	0.6424		3990	3.43858	3.92626
3935	0.89	0.9		4000	0.76	0.76		3935	0.61837	0.69643		4000	3.58958	3.80687
3939	0.89	0.87667		4010	0.75	0.756		3939	0.84078	0.73887		4010	3.32034	3.68393
3950	0.85	0.86		4020	0.76	0.74		3950	0.81262	0.78261		4020	4.30611	3.87944
3956	0.84	0.85667		4030	0.73	0.73		3956	0.74597	0.74848		4030	3.76502	4.28391
3962	0.88	0.88		4040	0.7	0.71		3962	0.8953	0.70449		4040	4.41614	4.81425
3984	0.92	0.88667		4050	0.71	0.718		3984	0.44773	0.68124		4050	5.61195	4.45281
3995	0.86	0.89667		4060	0.65	0.712		3995	0.62084	0.6288		4060	5.97203	4.62716
4000	0.91	0.89667		4070	0.8	0.708		4000	0.69638	0.5626		4070	2.49888	4.85299
4009	0.92	0.91		4080	0.7	0.72		4009	0.48376	0.64831		4080	4.63678	4.56513
4010	0.9	0.88667		4090	0.68	0.726		4010	0.5643	0.6148		4090	5.54533	4.48621
4022	0.84	0.87667		4100	0.77	0.724		4022	0.87624	0.64051		4100	4.17265	4.74211
4033	0.89	0.87667		4110	0.68	0.738		4033	0.45331	0.61771		4110	5.57743	4.65063
4036	0.9	0.90333		4120	0.79	0.758		4036	0.82495	0.65589		4120	3.77835	4.38238
4046	0.92	0.89333		4130	0.77	0.768		4046	0.36976	0.57643		4130	4.17938	3.98939
4093	0.86	0.89667		4140	0.78	0.784		4093	0.75518	0.62478		4140	4.2041	3.41984
4098	0.91	0.87333		4150	0.82	0.762		4098	0.47895	0.577		4150	2.2077	3.81418
4099	0.85	0.89333		4160	0.76	0.756		4099	0.69508	0.60652		4160	2.72967	3.76098
4109	0.92	0.89333		4170	0.68	0.736		4109	0.58601	0.61939		4170	5.75003	3.87926
4182	0.91	0.90333		4180	0.74	0.72		4182	0.51739	0.59858		4180	3.91341	4.14922
4193	0.88	0.90667		4190	0.68	0.69		4193	0.81955	0.58745		4190	4.7955	5.05457
4194	0.93	0.90333		4200	0.74	0.698		4194	0.37486	0.63873		4200	3.5575	5.01535
4196	0.9	0.91		4210	0.61	0.708		4196	0.63943	0.7704		4210	7.2564	4.97175
4198	0.9	0.88333		4220	0.72	0.724		4198	0.8424	0.66918		4220	5.55396	4.88052
4201	0.85	0.9		4230	0.79	0.724		4201	1.17575	0.77145		4230	3.69541	5.15991
4202	0.95	0.90333		4240	0.76	0.74		4202	0.31347	0.76593		4240	4.33935	4.67139
4227	0.91	0.90667		4250	0.74	0.738		4227	0.88619	0.64648		4250	4.9544	4.64467
4232	0.86	0.90333		4260	0.69	0.728		4232	0.61182	0.61058		4260	4.81382	4.7935
4235	0.94	0.89		4270	0.71	0.724		4235	0.24516	0.73576		4270	5.42037	4.7337
4243	0.87	0.89		4280	0.74	0.72		4243	0.99628	0.65709		4280	4.43958	4.84166
4254	0.86	0.88		4290	0.74	0.726		4254	0.93938	0.7182		4290	4.04032	4.83944
4263	0.91	0.88333		4300	0.72	0.73		4263	0.49281	0.70885		4300	5.49421	4.70676
4266	0.88	0.92333		4310	0.72	0.734		4266	0.91736	0.67201		4310	4.8027	4.73459
4267	0.98	0.91667		4320	0.73	0.726		4267	0.19845	0.57613		4320	4.75701	5.04504
4282	0.89	0.93		4330	0.76	0.74		4282	0.81208	0.64976		4330	4.57872	4.53783
4298	0.92	0.90667		4340	0.7	0.736		4298	0.45996	0.64431		4340	5.59256	4.45663
4304	0.91	0.89333		4350	0.79	0.722		4304	0.86095	0.77652		4350	2.95815	4.55145
4308	0.85	0.86667		4360	0.7	0.72		4308	0.8901	0.70721		4360	4.39669	4.32856
4317	0.84	0.86333		4370	0.66	0.718		4317	0.85954	0.74396		4370	5.23114	4.14709
4319	0.9	0.88		4380	0.75	0.714		4319	0.4655	0.68029		4380	3.46424	4.40955
4328	0.9	0.9		4390	0.69	0.716		4328	0.64372	0.73866		4390	4.68522	4.45867
4332	0.9	0.89		4400	0.77	0.726		4332	0.54259	0.70322		4400	4.27043	4.50934
4343	0.87	0.87667		4410	0.71	0.714		4343	1.18196	0.77849		4410	4.64232	5.12989
4369	0.86	0.86		4420	0.71	0.716		4369	0.68233	0.72959		4420	5.48449	5.28851
4378	0.85	0.87667		4430	0.69	0.708		4378	0.84187	0.75962		4430	6.56698	5.27869
4393	0.92	0.88333		4440	0.7	0.722		4393	0.3992	0.69827		4440	5.47833	5.09498
4400	0.88	0.89333		4450	0.73	0.74		4400	0.69276	0.77034		4450	4.22132	4.75851
4406	0.88	0.88		4460	0.78	0.74		4406	0.87519	0.83199		4460	3.72377	4.47312
4410	0.88	0.86667		4470	0.8	0.754		4410	1.04267	0.78665		4470	3.80215	4.1859
4411	0.84	0.88333		4480	0.69	0.744		4411	1.15012	0.75576		4480	5.14001	4.47461
4430	0.93	0.89667		4490	0.77	0.742		4430	0.1725	0.70095		4490	4.04223	4.33819
4433	0.92	0.92		4500	0.68	0.72		4433	0.53833	0.67137		4500	5.66488	4.62562
4469	0.91	0.91333		4510	0.77	0.722		4469	0.60112	0.58454		4510	3.04168	4.58792
4475	0.91	0.90333		4520	0.69	0.714		4475	0.89475	0.64663		4520	5.23932	4.50985
4490	0.89	0.91667		4530	0.7	0.744		4490	0.71601	0.65287		4530	4.95151	3.80535
4492	0.95	0.91333		4540	0.73	0.73		4492	0.48294	0.61301		4540	3.65185	4.14128
4509	0.9	0.92		4550	0.83	0.748		4509	0.56954	0.47124		4550	2.14241	4.00054
4510	0.91	0.92667		4560	0.7	0.766		4510	0.40179	0.53046		4560	4.72128	3.84256
4529	0.97	0.92333		4570	0.78	0.766		4529	0.18594	0.55901		4570	4.53563	4.20131
4530	0.89	0.92333		4580	0.79	0.75		4530	1.01208	0.63709		4580	4.16164	4.62506
4533	0.91	0.87333		4590	0.73	0.756		4533	0.62568	0.65626		4590	5.44561	4.54227
4542	0.82	0.89		4600	0.75	0.752		4542	0.95997	0.65505		4600	4.26113	4.52853
4553	0.94	0.90667		4610	0.73	0.73		4553	0.49764	0.49888		4610	4.30736	5.02067
4578	0.96	0.95333		4620	0.76	0.72		4578	0.17987	0.4342		4620	4.46692	5.26099
4581	0.96	0.94667		4630	0.68	0.73		4581	0.23124	0.38984		4630	6.62231	5.0109
4592	0.92	0.92		4640	0.68	0.74		4592	0.30226	0.39047		4640	6.64721	4.88284
4595	0.88	0.91333		4650	0.8	0.75		4595	0.73821	0.43545		4650	3.01072	4.77032
4597	0.94	0.90667		4660	0.78	0.772		4597	0.50077	0.48314		4660	3.66702	4.26291
4599	0.9	0.91667		4670	0.81	0.794		4599	0.40477	0.52437		4670	3.90434	3.88835
4611	0.91	0.90667		4680	0.79	0.782		4611	0.46969	0.49507		4680	4.08526	4.34951
4628	0.91	0.92		4690	0.79	0.778		4628	0.50843	0.49548		4690	4.77443	4.47925
4649	0.94	0.92333		4700	0.74	0.778		4649	0.59167	0.54881		4700	5.31651	4.24619
4656	0.92	0.92333		4710	0.76	0.774		4656	0.50283	0.56674		4710	4.31569	4.2615
4664	0.91	0.92333		4720	0.81	0.772		4664	0.6714	0.53786		4720	2.73905	4.15109
4668	0.94	0.91333		4730	0.77	0.776		4668	0.55937	0.51681		4730	4.16183	4.07022
4675	0.89	0.91333		4740	0.78	0.774		4675	0.36402	0.51385		4740	4.22236	4.06814
4676	0.91	0.90333		4750	0.76	0.75		4676	0.48643	0.42649		4750	4.91218	4.56674
4677	0.91	0.91667		4760	0.75	0.748		4677	0.48805	0.59446		4760	4.30528	4.5371
4687	0.93	0.90667		4770	0.69	0.742		4687	0.23459	0.74274		4770	5.23204	4.6339
4713	0.88	0.89667		4780	0.76	0.736		4713	1.39922	0.74254		4780	4.01364	4.61312
4718	0.88	0.89667		4790	0.75	0.734		4718	1.10541	0.7543		4790	4.70636	4.53419
4734	0.93	0.90667		4800	0.73	0.742		4734	0.48543	1.0439		4800	4.80827	4.45232
4745	0.91	0.89333		4810	0.74	0.744		4745	0.54687	0.84901		4810	3.91065	4.50443
4749	0.84	0.9		4820	0.73	0.736		4749	1.68258	0.79541		4820	4.82269	4.5603
4750	0.95	0.86667		4830	0.77	0.734		4750	0.42478	1.02852		4830	4.27418	4.67294
4758	0.81	0.87		4840	0.71	0.736		4758	0.8374	1.13185		4840	4.98572	4.91137
4764	0.85	0.85333		4850	0.72	0.734		4764	1.65098	1.00448		4850	5.37148	4.90686
4767	0.9	0.86667		4860	0.75	0.726		4767	1.06349	1.08309		4860	5.10277	5.06439
4776	0.85	0.87667		4870	0.72	0.738		4776	1.04576	1.00015		4870	4.80015	5.28071
4780	0.88	0.88		4880	0.73	0.724		4780	0.81783	0.74521		4880	5.06185	5.56349
4787	0.91	0.90667		4890	0.77	0.702		4787	0.4227	0.59834		4890	6.06731	5.85354
4788	0.93	0.91333		4900	0.65	0.696		4788	0.37628	0.52594		4900	6.78539	6.05175
4794	0.9	0.91		4910	0.64	0.706		4794	0.32915	0.53432		4910	6.55301	5.91115
4800	0.9	0.89		4920	0.69	0.684		4800	0.68375	0.62202		4920	5.79119	5.95314
4802	0.87	0.88333		4930	0.78	0.708		4802	0.85972	0.63065		4930	4.35883	5.29889
4805	0.88	0.88333		4940	0.66	0.722		4805	0.8612	0.72241		4940	6.2773	5.21335
4840	0.9	0.87		4950	0.77	0.738		4840	0.41944	0.68851		4950	3.5141	4.71224
4852	0.83	0.88		4960	0.71	0.726		4852	0.78793	0.67309		4960	6.12534	4.71856
4871	0.91	0.88		4970	0.77	0.72		4871	0.51424	0.60592		4970	3.28564	4.5283
4873	0.9	0.9		4980	0.72	0.716		4873	0.78265	0.59905		4980	4.39044	4.77972
4894	0.89	0.89333		4990	0.63	0.706		4894	0.52531	0.59643		4990	5.32597	5.01821
4914	0.89	0.88667		5000	0.75	0.698		4914	0.38511	0.61293		5000	4.77122	5.4588
4938	0.88	0.9		5010	0.66	0.698		4938	0.77484	0.63457		5010	7.31775	5.43766
4941	0.93	0.89		5020	0.73	0.712		4941	0.59672	0.57906		5020	5.48864	5.52971
4954	0.86	0.91		5030	0.72	0.7		4954	0.89089	0.64424		5030	4.28473	5.66141
4962	0.94	0.9		5040	0.7	0.714		4962	0.24772	0.61738		5040	5.78622	5.09473
4971	0.9	0.92		5050	0.69	0.702		4971	0.711	0.6884		5050	5.42971	5.6621
4974	0.92	0.9		5060	0.73	0.702		4974	0.64055	0.77998		5060	4.48438	5.99443
4976	0.88	0.87333		5070	0.67	0.716		4976	0.95182	0.8626		5070	8.32547	5.82136
4977	0.82	0.87667		5080	0.72	0.708		4977	1.34879	0.87833		5080	5.94638	6.3819
5021	0.93	0.86667		5090	0.77	0.716		5021	0.66086	0.80675		5090	4.92085	6.33853
5027	0.85	0.91		5100	0.65	0.738		5027	0.78962	0.72846		5100	8.23241	5.41133
5030	0.95	0.90667		5110	0.77	0.746		5030	0.28265	0.59059		5110	4.26753	5.27493
5037	0.92	0.93		5120	0.78	0.74		5037	0.5604	0.55395		5120	3.68948	5.44727
5050	0.92	0.91667		5130	0.76	0.774		5050	0.6594	0.59155		5130	5.26438	4.45987
5052	0.91	0.91333		5140	0.74	0.77		5052	0.47766	0.65768		5140	5.78257	4.62095
5053	0.91	0.91667		5150	0.82	0.768		5053	0.97762	0.79164		5150	3.29538	4.78798
5060	0.93	0.90333		5160	0.75	0.772		5060	0.61329	0.74998		5160	5.07294	4.36447
5078	0.87	0.9		5170	0.77	0.78		5078	1.23022	0.80237		5170	4.52463	4.05609
5101	0.9	0.87		5180	0.78	0.75		5101	0.45112	0.7362		5180	3.14684	4.32088
5106	0.84	0.88		5190	0.78	0.746		5106	0.73959	0.69888		5190	4.24067	4.31876
5126	0.9	0.88333		5200	0.67	0.706		5126	0.64679	0.63096		5200	4.61933	5.24578
5128	0.91	0.89333		5210	0.73	0.692		5128	0.42665	0.66992		5210	5.06233	5.86678
5134	0.87	0.9		5220	0.57	0.7		5134	0.89065	0.62124		5220	9.15973	5.85443
5160	0.92	0.90333		5230	0.71	0.73		5160	0.64591	0.70716		5230	6.25182	5.79008
5165	0.92	0.90667		5240	0.82	0.74		5165	0.49622	0.70728		5240	4.17892	5.6084
5182	0.88	0.90333		5250	0.82	0.764		5182	1.0764	0.59667		5250	4.29759	4.99818
5200	0.91	0.91333		5260	0.78	0.762		5200	0.42721	0.72681		5260	4.15393	4.73666
5208	0.95	0.91		5270	0.69	0.744		5208	0.33765	0.86598		5270	6.10865	4.94332
5231	0.87	0.9		5280	0.7	0.73		5231	1.2966	0.88842		5280	4.94423	5.07401
5235	0.88	0.88333		5290	0.73	0.724		5235	1.19203	1.09712		5290	5.21223	5.32271
5239	0.9	0.88667		5300	0.75	0.732		5239	1.18863	1.16753		5300	4.95103	5.0335
5240	0.88	0.9		5310	0.75	0.744		5240	1.4707	1.01354		5310	5.39743	4.83199
5266	0.92	0.9		5320	0.73	0.74		5266	0.68969	0.87259		5320	4.6626	4.93276
5289	0.9	0.91333		5330	0.76	0.744		5289	0.52666	0.73164		5330	3.93664	5.00343
5318	0.92	0.91333		5340	0.71	0.732		5318	0.4873	0.62993		5340	5.71609	5.25232
5329	0.92	0.91333		5350	0.77	0.738		5329	0.48388	0.69838		5350	5.30441	5.24283
5345	0.9	0.88333		5360	0.69	0.732		5345	0.96211	0.66524		5360	6.64188	5.41657
5359	0.83	0.88333		5370	0.76	0.718		5359	1.03194	0.67951		5370	4.61513	5.48264
5360	0.92	0.87667		5380	0.73	0.714		5360	0.36097	0.66256		5380	4.80536	5.51642
5380	0.88	0.91		5390	0.64	0.726		5380	0.55866	0.63289		5390	6.04644	5.40483
5404	0.93	0.90333		5400	0.75	0.722		5404	0.3991	0.54102		5400	5.47328	5.64525
5420	0.9	0.91667		5410	0.75	0.728		5420	0.81376	0.58976		5410	6.08395	5.73021
5439	0.92	0.91667		5420	0.74	0.748		5439	0.57259	0.58171		5420	5.81721	5.43542
5442	0.93	0.91		5430	0.76	0.74		5442	0.60469	0.59474		5430	5.23016	5.41582
5447	0.88	0.91333		5440	0.74	0.726		5447	0.51843	0.56712		5440	4.5725	5.49011
5484	0.93	0.91		5450	0.71	0.732		5484	0.46422	0.60995		5450	5.37525	5.34001
5491	0.92	0.91		5460	0.68	0.724		5491	0.67565	0.57174		5460	6.45543	5.29803
5495	0.88	0.90333		5470	0.77	0.714		5495	0.78677	0.55381		5470	5.06672	5.52609
5501	0.91	0.90333		5480	0.72	0.702		5501	0.4136	0.52628		5480	5.02023	5.58541
5507	0.92	0.92667		5490	0.69	0.704		5507	0.4288	0.5162		5490	5.71281	5.18194
5512	0.95	0.91333		5500	0.65	0.706		5512	0.32659	0.53157		5500	5.67187	5.15075
5515	0.87	0.90667		5510	0.69	0.72		5515	0.62525	0.48585		5510	4.43808	4.98166
5517	0.9	0.90667		5520	0.78	0.734		5517	0.86359	0.59678		5520	4.91077	4.94456
5541	0.95	0.91333		5530	0.79	0.762		5541	0.18501	0.70797		5530	4.17475	4.67759
5549	0.89	0.91		5540	0.76	0.758		5549	0.98346	0.77859		5540	5.52734	4.91935
5566	0.89	0.89667		5550	0.79	0.742		5566	0.88252	0.72983		5550	4.33699	5.3229
5571	0.91	0.89667		5560	0.67	0.718		5571	0.97838	0.98526		5560	5.64687	6.01935
5573	0.89	0.87667		5570	0.7	0.718		5573	0.61979	0.91295		5570	6.92856	5.57272
5585	0.83	0.88		5580	0.67	0.714		5585	1.46214	0.85551		5580	7.657	5.62331
5587	0.92	0.88		5590	0.76	0.742		5587	0.62191	0.76885		5590	3.2942	5.2249
5593	0.89	0.9		5600	0.77	0.758		5593	0.59533	0.7024		5600	4.58992	4.49113
5605	0.89	0.90667		5610	0.81	0.776		5605	0.5451	0.49811		5610	3.6548	4.01584
5610	0.94	0.90667		5620	0.78	0.774		5610	0.28754	0.48141		5620	3.25973	4.34636
5620	0.89	0.91		5630	0.76	0.766		5620	0.44065	0.39891		5630	5.28054	4.61722
5630	0.9	0.92		5640	0.75	0.754		5630	0.53844	0.38323		5640	4.94682	5.06052
5658	0.97	0.93333		5650	0.73	0.758		5658	0.18281	0.41812		5650	5.94418	5.20601
5660	0.93	0.93		5660	0.75	0.77		5660	0.46672	0.40998		5660	5.87133	4.79299
5664	0.89	0.91667		5670	0.8	0.772		5664	0.46196	0.36288		5670	3.9872	4.75187
5679	0.93	0.90667		5680	0.82	0.774		5679	0.39998	0.40592		5680	3.21544	4.65211
5720	0.9	0.91333		5690	0.76	0.772		5720	0.30295	0.41669		5690	4.74118	4.28557
5723	0.91	0.89		5700	0.74	0.766		5723	0.398	0.3558		5700	5.44541	4.2953
5741	0.86	0.9		5710	0.74	0.748		5741	0.52058	0.39845		5710	4.03861	4.70413
5759	0.93	0.89		5720	0.77	0.738		5759	0.15748	0.57886		5720	4.03587	5.00391
5776	0.88	0.90333		5730	0.73	0.726		5776	0.61326	0.59428		5730	5.25955	5.45626
5779	0.9	0.89667		5740	0.71	0.736		5779	1.20496	0.61955		5740	6.24013	5.50294
5784	0.91	0.91		5750	0.68	0.742		5784	0.47512	0.68299		5750	7.70712	5.56923
5789	0.92	0.91333		5760	0.79	0.742		5789	0.64694	0.78574		5760	4.27201	5.62626
5807	0.91	0.9		5770	0.8	0.74		5807	0.47465	0.66462		5770	4.36736	5.52784
5808	0.87	0.89		5780	0.73	0.744		5808	1.12702	0.68953		5780	5.54468	5.02786
5825	0.89	0.88667		5790	0.7	0.724		5825	0.59935	0.68246		5790	5.74802	5.42093
5828	0.9	0.89667		5800	0.7	0.708		5828	0.5997	0.64191		5800	5.20721	5.68513
5835	0.9	0.91333		5810	0.69	0.712		5835	0.61156	0.51103		5810	6.2374	5.34531
5862	0.94	0.92333		5820	0.72	0.728		5862	0.27191	0.47216		5820	5.68833	5.0507
5864	0.93	0.91667		5830	0.75	0.74		5864	0.47263	0.48482		5830	3.84557	5.02205
5871	0.88	0.89667		5840	0.78	0.764		5871	0.40502	0.52683		5840	4.275	4.62837
5889	0.88	0.88		5850	0.76	0.78		5889	0.66296	0.54499		5850	5.06393	4.21262
5898	0.88	0.89333		5860	0.81	0.772		5898	0.82163	0.50068		5860	4.269	4.55793
5907	0.92	0.91667		5870	0.8	0.768		5907	0.36272	0.48197		5870	3.60961	4.56235
5917	0.95	0.94		5880	0.71	0.76		5917	0.25107	0.42951		5880	5.57212	4.91507
5928	0.95	0.95		5890	0.76	0.744		5928	0.31145	0.32456		5890	4.29707	5.15476
5932	0.95	0.94667		5900	0.72	0.754		5932	0.40066	0.3081		5900	6.82756	5.16964
5933	0.94	0.95		5910	0.73	0.764		5933	0.29689	0.50434		5910	5.46746	4.98768
5952	0.96	0.91667		5920	0.85	0.772		5952	0.28044	0.47139		5920	3.684	4.93864
5957	0.85	0.93		5930	0.76	0.768		5957	1.23228	0.55524		5930	4.66229	4.86624
5959	0.98	0.91667		5940	0.8	0.76		5959	0.14669	0.67224		5940	4.05188	4.77648
5963	0.92	0.92333		5950	0.7	0.736		5963	0.81991	0.78242		5950	6.46557	5.42557
5972	0.87	0.88667		5960	0.69	0.722		5972	0.88188	0.5766		5960	5.01865	5.57739
5990	0.87	0.89		5970	0.73	0.708		5990	0.83136	0.71306		5970	6.92944	6.08081
6010	0.93	0.89		5980	0.69	0.716		6010	0.20315	0.67116		5980	5.4214	5.77061
6015	0.87	0.90667		5990	0.73	0.716		6015	0.82901	0.56502		5990	6.569	6.11019
6024	0.92	0.91		6000	0.74	0.706		6024	0.61038	0.4734		6000	4.91454	6.22238
6030	0.94	0.93333		6010	0.69	0.726		6030	0.35117	0.74868		6010	6.71655	6.24039
6031	0.94	0.91333		6020	0.68	0.71		6031	0.37329	0.64782		6020	7.49041	6.35503
6035	0.86	0.91		6030	0.79	0.698		6035	1.57956	0.61364		6030	5.51146	6.37481
6038	0.93	0.90667		6040	0.65	0.706		6038	0.3247	0.60396		6040	7.14222	5.95597
6060	0.93	0.93		6050	0.68	0.688		6060	0.43949	0.57724		6050	5.01344	6.09843
6078	0.93	0.93667		6060	0.73	0.68		6078	0.30275	0.32008		6060	4.62235	6.03628
6082	0.95	0.93667		6070	0.59	0.688		6082	0.2397	0.36396		6070	8.20268	5.77518
6087	0.93	0.92667		6080	0.75	0.698		6087	0.29375	0.33023		6080	5.20069	5.98097
6103	0.9	0.91667		6090	0.69	0.708		6103	0.54409	0.34278		6090	5.83672	6.03308
6105	0.92	0.91667		6100	0.73	0.738		6105	0.27088	0.35936		6100	6.04239	5.48636
6115	0.93	0.92333		6110	0.78	0.748		6115	0.36546	0.4142		6110	4.8829	5.24456
6121	0.92	0.91333		6120	0.74	0.744		6121	0.32261	0.43887		6120	5.4691	5.3573
6123	0.89	0.89667		6130	0.8	0.76		6123	0.56796	0.48328		6130	3.99169	5.07683
6129	0.88	0.89		6140	0.67	0.77		6129	0.66744	0.4648		6140	6.40044	4.79293
6131	0.9	0.91667		6150	0.81	0.774		6131	0.49293	0.45479		6150	4.64003	4.75965
6133	0.97	0.93333		6160	0.83	0.764		6133	0.27305	0.398		6160	3.46339	5.0445
6145	0.93	0.95333		6170	0.76	0.784		6145	0.27258	0.37486		6170	5.3027	4.53978
6147	0.96	0.93333		6180	0.75	0.772		6147	0.28401	0.3413		6180	5.41595	4.62669
6149	0.91	0.94		6190	0.77	0.76		6149	0.55174	0.41651		6190	3.87684	4.71784
6172	0.95	0.91667		6200	0.75	0.784		6172	0.32511	0.4511		6200	5.07456	4.42051
6181	0.89	0.92		6210	0.77	0.784		6181	0.64911	0.53851		6210	3.91914	4.21501
6184	0.92	0.91		6220	0.88	0.778		6184	0.44553	0.51287		6220	3.81602	4.57836
6200	0.92	0.93667		6230	0.75	0.79		6200	0.72105	0.58457		6230	4.38848	4.30472
6211	0.97	0.92667		6240	0.74	0.79		6211	0.42353	0.53656		6240	5.6936	4.28305
6213	0.89	0.93333		6250	0.81	0.758		6213	0.68364	0.62198		6250	3.70636	5.0321
6219	0.94	0.91667		6260	0.77	0.766		6219	0.40908	0.55471		6260	3.81078	4.79668
6232	0.92	0.92333		6270	0.72	0.758		6232	0.8726	0.57542		6270	7.56127	4.78074
6237	0.91	0.91333		6280	0.79	0.738		6237	0.38469	0.55928		6280	3.2114	5.25027
6244	0.91	0.90333		6290	0.7	0.74		6244	0.52712	0.68235		6290	5.61391	5.67027
6250	0.89	0.89667		6300	0.71	0.742		6250	0.60291	0.6164		6300	6.05401	5.48942
6263	0.89	0.89		6310	0.78	0.72		6263	1.02441	0.57891		6310	5.91075	6.30404
6289	0.89	0.90667		6320	0.73	0.73		6289	0.54288	0.55626		6320	6.65705	6.28405
6312	0.94	0.92667		6330	0.68	0.746		6312	0.19721	0.61059		6330	7.28448	5.97898
6316	0.95	0.93333		6340	0.75	0.726		6316	0.41389	0.51916		6340	5.51393	6.20088
6317	0.91	0.91667		6350	0.79	0.72		6317	0.87455	0.49865		6350	4.52867	5.80638
6324	0.89	0.90667		6360	0.68	0.736		6324	0.56724	0.64627		6360	7.02026	5.4011
6341	0.92	0.91		6370	0.7	0.718		6341	0.44037	0.71455		6370	4.68459	5.62201
6352	0.92	0.90667		6380	0.76	0.694		6352	0.93529	0.63381		6380	5.25806	6.04557
6363	0.88	0.89333		6390	0.66	0.734		6363	0.75528	0.63824		6390	6.6185	5.14263
6370	0.88	0.89333		6400	0.67	0.736		6370	0.47086	0.78632		6400	6.64645	5.56385
6376	0.92	0.89333		6410	0.88	0.748		6376	0.58941	0.67826		6410	2.50556	5.18534
6400	0.88	0.91		6420	0.71	0.756		6400	1.18078	0.7793		6420	6.79067	5.01552
6455	0.93	0.90333		6430	0.82	0.77		6455	0.39498	0.77184		6430	3.3655	4.65705
6459	0.9	0.91333		6440	0.7	0.754		6459	1.26047	0.72578		6440	5.76941	5.14302
6472	0.91	0.91333		6450	0.74	0.758		6472	0.43356	0.56937		6450	4.85414	4.8306
6487	0.93	0.92333		6460	0.8	0.752		6487	0.3591	0.61057		6460	4.93539	5.18955
6495	0.93	0.92667		6470	0.73	0.758		6495	0.39874	0.43266		6470	5.22859	5.10356
6496	0.92	0.92667		6480	0.79	0.764		6496	0.601	0.54983		6480	5.16021	5.09155
6500	0.93	0.92		6490	0.73	0.748		6500	0.37087	0.57736		6490	5.3395	5.40085
6510	0.91	0.91667		6500	0.77	0.744		6510	1.01942	0.68408		6500	4.79409	5.47188
6520	0.91	0.91		6510	0.72	0.716		6520	0.49675	0.7506		6510	6.48185	5.91987
6521	0.91	0.90333		6520	0.71	0.692		6521	0.93238	0.73994		6520	5.58375	6.65513
6522	0.89	0.90333		6530	0.65	0.678		6522	0.93357	0.62857		6530	7.40016	7.09246
6530	0.91	0.90333		6540	0.61	0.686		6530	0.31756	0.62738		6540	9.01579	6.65016
6550	0.91	0.91667		6550	0.7	0.68		6550	0.46257	0.50709		6550	6.98075	6.69065
6574	0.93	0.93		6560	0.76	0.694		6574	0.49084	0.49365		6560	4.27034	6.32892
6581	0.95	0.91		6570	0.68	0.72		6581	0.33089	0.57226		6570	5.78624	5.68988
6584	0.85	0.89667		6580	0.72	0.732		6584	0.86637	0.60985		6580	5.59149	5.19566
6594	0.89	0.89		6590	0.74	0.728		6594	0.71063	0.73186		6590	5.8206	5.51691
6603	0.93	0.89333		6600	0.76	0.746		6603	0.65053	0.83315		6600	4.50963	5.52485
6606	0.86	0.89667		6610	0.74	0.734		6606	1.10089	0.76907		6610	5.8766	5.74853
6616	0.9	0.9		6620	0.77	0.73		6616	0.83734	0.6989		6620	5.82595	5.86556
6621	0.94	0.93		6630	0.66	0.718		6621	0.54595	0.68517		6630	6.70986	6.20905
6657	0.95	0.92667		6640	0.72	0.724		6657	0.35979	0.52832		6640	6.40576	5.86556
6666	0.89	0.93		6650	0.7	0.72		6666	0.5819	0.50109		6650	6.22709	5.89444
6668	0.95	0.92667		6660	0.77	0.734		6668	0.31661	0.54161		6660	4.15916	5.87793
6672	0.94	0.93		6670	0.75	0.73		6672	0.70122	0.52672		6670	5.97034	5.89862
6678	0.9	0.92		6680	0.73	0.73		6678	0.74853	0.53473		6680	6.6273	5.83219
6681	0.92	0.91667		6690	0.7	0.74		6681	0.28534	0.68958		6690	6.5092	6.02237
6688	0.93	0.92		6700	0.7	0.74		6688	0.62194	0.65324		6700	5.89493	6.03972
6696	0.91	0.92333		6710	0.82	0.738		6696	1.09085	0.79036		6710	5.11006	5.96424
6699	0.93	0.88333		6720	0.75	0.744		6699	0.51951	0.80753		6720	6.05709	5.75996
6707	0.81	0.88333		6730	0.72	0.728		6707	1.43416	0.90849		6730	6.24992	6.01043
6711	0.91	0.86		6740	0.73	0.724		6711	0.37118	0.83361		6740	5.48779	5.86074
6715	0.86	0.88667		6750	0.62	0.706		6715	1.12674	0.94555		6750	7.1473	5.71008
6738	0.89	0.87		6760	0.8	0.72		6738	0.71648	0.76645		6760	4.36158	5.15853
6742	0.86	0.88667		6770	0.66	0.716		6742	1.07918	0.82781		6770	5.30382	5.34203
6749	0.91	0.90333		6780	0.79	0.746		6749	0.53865	0.72456		6780	3.49215	4.67096
6753	0.94	0.91333		6790	0.71	0.736		6753	0.678	0.73487		6790	6.40531	4.63817
6764	0.89	0.90667		6800	0.77	0.752		6764	0.61049	0.57985		6800	3.79193	4.7626
6776	0.89	0.91		6810	0.75	0.734		6776	0.76803	0.63365		6810	4.19765	5.24449
6792	0.95	0.91333		6820	0.74	0.744		6792	0.3041	0.64474		6820	5.92598	5.03452
6817	0.9	0.90667		6830	0.7	0.736		6817	0.80764	0.61403		6830	5.9016	5.40465
6832	0.87	0.90333		6840	0.76	0.748		6832	0.73346	0.59091		6840	5.35545	5.66695
6846	0.94	0.89667		6850	0.73	0.76		6846	0.4569	0.63147		6850	5.64258	5.45176
6854	0.88	0.91333		6860	0.81	0.756		6854	0.65246	0.56723		6860	5.50915	5.63556
6862	0.92	0.89667		6870	0.8	0.746		6862	0.50689	0.50109		6870	4.85004	5.91132
6868	0.89	0.91667		6880	0.68	0.76		6868	0.48642	0.62401		6880	6.82058	5.6414
6869	0.94	0.90667		6890	0.71	0.73		6869	0.4028	0.53209		6890	6.73424	6.02509
6895	0.89	0.92333		6900	0.8	0.73		6895	1.0715	0.52869		6900	4.29299	5.82021
6909	0.94	0.92667		6910	0.66	0.75		6909	0.19282	0.55754		6910	7.42761	5.54188
6934	0.95	0.92		6920	0.8	0.758		6934	0.48991	0.62032		6920	3.82565	5.26793
6951	0.87	0.9		6930	0.78	0.754		6951	0.63068	0.50903		6930	5.4289	5.35688
6963	0.88	0.88		6940	0.75	0.758		6963	0.71671	0.59301		6940	5.36451	5.09094
6966	0.89	0.89333		6950	0.78	0.76		6966	0.51503	0.55138		6950	4.73774	5.01998
6972	0.91	0.91333		6960	0.68	0.752		6972	0.6127	0.55657		6960	6.0979	4.89995
6990	0.94	0.9		6970	0.81	0.758		6990	0.28176	0.55323		6970	3.47084	4.92193
6992	0.85	0.90333		6980	0.74	0.764		6992	0.65665	0.5658		6980	4.82877	4.78995
7010	0.92	0.89667		6990	0.78	0.78		7010	0.7	0.73125		6990	5.47439	4.53344
7014	0.92	0.90667		7000	0.81	0.776		7014	0.57791	0.73656		7000	4.07788	4.66349
7035	0.88	0.91		7010	0.76	0.78		7035	1.43993	0.71514		7010	4.8153	4.8788
7039	0.93	0.89667		7020	0.79	0.78		7039	0.30829	0.74138		7020	4.12109	5.07072
7046	0.88	0.89		7030	0.76	0.764		7046	0.54959	0.70055		7030	5.90534	5.47842
7059	0.86	0.89333		7040	0.78	0.754		7059	0.83117	0.52854		7040	6.43397	5.88817
7065	0.94	0.9		7050	0.73	0.742		7065	0.37376	0.63936		7050	6.11641	6.35372
7079	0.9	0.89667		7060	0.71	0.726		7079	0.5799	0.74842		7060	6.86403	6.52357
7091	0.85	0.87333		7070	0.73	0.72		7091	0.86238	0.80993		7070	6.44884	6.15711
7106	0.87	0.85		7080	0.68	0.722		7106	1.0949	0.86395		7080	6.75463	6.11908
7114	0.83	0.86		7090	0.75	0.718		7114	1.1387	0.82528		7090	4.60163	5.992
7115	0.88	0.87667		7100	0.74	0.718		7115	0.64387	0.77974		7100	5.92626	5.93371
7137	0.92	0.9		7110	0.69	0.728		7137	0.38652	0.67397		7110	6.22867	5.74721
7141	0.9	0.91333		7120	0.73	0.714		7141	0.63469	0.51127		7120	6.15734	6.17609
7155	0.92	0.92		7130	0.73	0.712		7155	0.56608	0.54013		7130	5.82215	6.24264
7167	0.94	0.92		7140	0.68	0.72		7167	0.32517	0.53093		7140	6.74603	6.16216
7168	0.9	0.93		7150	0.73	0.712		7168	0.7882	0.48329		7150	6.259	6.14574
7175	0.95	0.92667		7160	0.73	0.708		7175	0.34048	0.43693		7160	5.82627	6.33549
7189	0.93	0.94		7170	0.69	0.694		7189	0.39648	0.53785		7170	6.07526	6.46943
7195	0.94	0.92		7180	0.71	0.692		7195	0.33428	0.4347		7180	6.77088	6.53577
7202	0.89	0.92		7190	0.61	0.702		7202	0.82978	0.55645		7190	7.41572	6.21484
7204	0.93	0.89333		7200	0.72	0.71		7204	0.27246	0.52488		7200	6.59074	6.22607
7213	0.86	0.91		7210	0.78	0.714		7213	0.94924	0.54892		7210	4.22159	5.97985
7215	0.94	0.91		7220	0.73	0.748		7215	0.23865	0.51302		7220	6.13141	5.3805
7216	0.93	0.93		7230	0.73	0.766		7216	0.45447	0.53233		7230	5.53981	4.70589
7235	0.92	0.93		7240	0.78	0.756		7235	0.65028	0.47618		7240	4.41897	4.8747
7238	0.94	0.92667		7250	0.81	0.766		7238	0.36899	0.49809		7250	3.2177	4.33983
7247	0.92	0.93		7260	0.73	0.758		7247	0.66849	0.44349		7260	5.06564	4.47047
7260	0.93	0.93333		7270	0.78	0.756		7260	0.34821	0.57987		7270	3.45705	4.51545
7284	0.95	0.91667		7280	0.69	0.732		7284	0.1815	0.72037		7280	6.19301	5.252
7300	0.87	0.9		7290	0.77	0.746		7300	1.33214	0.71635		7290	4.64383	5.24093
7311	0.88	0.88667		7300	0.69	0.748		7311	1.07149	0.72308		7300	6.90046	5.46346
7329	0.91	0.91333		7310	0.8	0.764		7329	0.64838	0.75702		7310	5.0103	5.26486
7339	0.95	0.93333		7320	0.79	0.748		7339	0.38187	0.57556		7320	4.56968	5.84447
7340	0.94	0.94333		7330	0.77	0.758		7340	0.35123	0.50091		7330	5.20002	5.52138
7346	0.94	0.93333		7340	0.69	0.756		7346	0.42481	0.43235		7340	7.54186	5.49793
7353	0.92	0.92667		7350	0.74	0.732		7353	0.69825	0.46145		7350	5.28503	6.09636
7357	0.92	0.91333		7360	0.79	0.722		7357	0.30557	0.44619		7360	4.89306	6.41919
7358	0.9	0.92333		7370	0.67	0.722		7358	0.52737	0.46846		7370	7.56185	6.20968
7359	0.95	0.92667		7380	0.72	0.728		7359	0.27493	0.53392		7380	6.81416	6.30699
7381	0.93	0.92		7390	0.69	0.71		7381	0.53619	0.59741		7390	6.49427	6.5094
7382	0.88	0.91		7400	0.77	0.732		7382	1.02551	0.54402		7400	5.7716	5.85256
7386	0.92	0.91667		7410	0.7	0.722		7386	0.62305	0.61942		7410	5.90514	5.87982
7388	0.95	0.93333		7420	0.78	0.744		7388	0.26043	0.5676		7420	4.27762	5.37713
7397	0.93	0.94333		7430	0.67	0.74		7397	0.65193	0.40696		7430	6.95047	5.15603
7401	0.95	0.94333		7440	0.8	0.736		7401	0.27709	0.35028		7440	3.98084	5.38325
7430	0.95	0.95		7450	0.75	0.734		7430	0.22229	0.32766		7450	4.66609	5.46248
7431	0.95	0.95333		7460	0.68	0.756		7431	0.33966	0.25741		7460	7.04122	4.99582
7440	0.96	0.95		7470	0.77	0.738		7440	0.14732	0.29377		7470	4.67378	5.55289
7443	0.94	0.94667		7480	0.78	0.742		7443	0.3007	0.37244		7480	4.61718	5.75388
7450	0.94	0.92		7490	0.71	0.754		7450	0.45886	0.44341		7490	6.76615	5.82248
7460	0.88	0.90333		7500	0.77	0.748		7460	0.61565	0.45566		7500	5.67107	5.93143
7461	0.89	0.9		7510	0.74	0.744		7461	0.69453	0.51577		7510	7.38422	6.02113
7463	0.93	0.91333		7520	0.74	0.748		7463	0.20856	0.53039		7520	5.21854	5.86515
7468	0.92	0.91667		7530	0.76	0.744		7468	0.60125	0.53187		7530	5.06565	5.86422
7474	0.9	0.89667		7540	0.73	0.738		7474	0.53197	0.50342		7540	5.98626	5.56021
7478	0.87	0.88		7550	0.75	0.736		7478	0.62303	0.57121		7550	5.66645	5.73398
7480	0.87	0.88333		7560	0.71	0.734		7480	0.55227	0.5061		7560	5.86415	6.07539
7496	0.91	0.91		7570	0.73	0.742		7496	0.54753	0.46652		7570	6.08738	5.76396
7502	0.95	0.93333		7580	0.75	0.744		7502	0.27569	0.37862		7580	6.77274	5.99674
7503	0.94	0.95667		7590	0.77	0.752		7503	0.33409	0.32681		7590	4.42911	6.07931
7511	0.98	0.96		7600	0.76	0.758		7511	0.18353	0.24089		7600	6.83033	5.93306
7530	0.96	0.97		7610	0.75	0.752		7530	0.2932	0.33777		7610	6.27698	5.78992
7547	0.97	0.94667		7620	0.76	0.738		7547	0.11793	0.32136		7620	5.35616	6.37108
7573	0.91	0.94333		7630	0.72	0.734		7573	0.7601	0.54365		7630	6.05703	6.26344
7596	0.95	0.91667		7640	0.7	0.734		7596	0.25205	0.6002		7640	7.33487	6.19497
7609	0.89	0.92		7650	0.74	0.75		7609	1.29497	0.62979		7650	6.29215	5.75741
7612	0.92	0.92333		7660	0.75	0.76		7612	0.57595	0.58382		7660	5.93461	5.66583
7643	0.96	0.93333		7670	0.84	0.772		7643	0.26591	0.62774		7670	3.16839	5.21057
7644	0.92	0.93667		7680	0.77	0.768		7644	0.53022	0.45151		7680	5.59913	5.27758
7660	0.93	0.92667		7690	0.76	0.774		7660	0.47164	0.40113		7690	5.05856	4.97614
7661	0.93	0.93		7700	0.72	0.748		7661	0.41382	0.46779		7700	6.6272	5.52405
7671	0.93	0.93		7710	0.78	0.728		7671	0.32407	0.47922		7710	4.4274	5.82586
7674	0.93	0.93		7720	0.71	0.718		7674	0.59919	0.38923		7720	5.90798	6.21723
7676	0.93	0.95		7730	0.67	0.706		7676	0.58739	0.37579		7730	7.10815	6.51353
7687	0.99	0.94667		7740	0.71	0.69		7687	0.02167	0.40664		7740	7.01541	7.05044
7693	0.92	0.94333		7750	0.66	0.708		7693	0.34665	0.32359		7750	8.10872	6.87576
7696	0.92	0.93		7760	0.7	0.724		7696	0.47828	0.36775		7760	7.11192	6.70936
7700	0.95	0.92333		7770	0.8	0.73		7700	0.18396	0.41955		7770	5.0346	6.59894
7718	0.9	0.92667		7780	0.75	0.756		7718	0.80822	0.4663		7780	6.27615	5.93528
7719	0.93	0.91667		7790	0.74	0.756		7719	0.28062	0.42964		7790	6.46331	5.94359
7723	0.92	0.93333		7800	0.79	0.734		7723	0.5804	0.50413		7800	4.79041	6.27021
7726	0.95	0.92333		7810	0.7	0.75		7726	0.29499	0.47126		7810	7.15348	5.89415
7728	0.9	0.91333		7820	0.69	0.744		7728	0.55639	0.44804		7820	6.66769	5.90479
7742	0.89	0.92		7830	0.83	0.728		7742	0.64388	0.39885		7830	4.39589	6.21066
7746	0.97	0.94		7840	0.71	0.726		7746	0.16453	0.46859		7840	6.51648	6.23276
7757	0.96	0.95333		7850	0.71	0.736		7757	0.33443	0.47596		7850	6.31978	6.35358
7760	0.93	0.94		7860	0.69	0.72		7760	0.64369	0.41339		7860	7.26394	6.63052
7780	0.93	0.93667		7870	0.74	0.72		7780	0.59326	0.498		7870	7.27179	6.53269
7788	0.95	0.93		7880	0.75	0.724		7788	0.33103	0.65016		7880	5.78061	6.52818
7798	0.91	0.92667		7890	0.71	0.746		7798	0.58759	0.61868		7890	6.02735	5.81121
7799	0.92	0.91667		7900	0.73	0.754		7799	1.09523	0.64371		7900	6.29723	5.36171
7810	0.92	0.92333		7910	0.8	0.75		7810	0.4863	0.7408		7910	3.67906	5.27201
7833	0.93	0.92667		7920	0.78	0.762		7833	0.71841	0.77672		7920	5.02427	5.31072
7838	0.93	0.92667		7930	0.73	0.766		7838	0.81648	0.63196		7930	5.33213	5.30743
7855	0.92	0.92		7940	0.77	0.746		7855	0.7672	0.68863		7940	6.22092	5.88455
7899	0.91	0.92		7950	0.75	0.74		7899	0.37139	0.67829		7950	6.28078	5.78045
7900	0.93	0.9		7960	0.7	0.744		7900	0.76967	0.65708		7960	6.56465	5.80662
7904	0.86	0.90667		7970	0.75	0.74		7904	0.66668	0.59545		7970	4.50377	5.79639
7908	0.93	0.9		7980	0.75	0.73		7908	0.71046	0.65724		7980	5.46301	5.85632
7926	0.91	0.91		7990	0.75	0.746		7926	0.45903	0.60103		7990	6.16973	5.41443
7932	0.89	0.89667		8000	0.7	0.738		7932	0.68037	0.53852		8000	6.58047	5.66422
7975	0.89	0.90333		8010	0.78	0.746		7975	0.48859	0.54789		8010	4.35517	5.47524
7983	0.93	0.89333		8020	0.71	0.744		7983	0.35413	0.61765		8020	5.75273	5.43335
7991	0.86	0.89		8030	0.79	0.746		7991	0.75735	0.56105		8030	4.51809	5.34354
7992	0.88	0.88667		8040	0.74	0.73		7992	0.80782	0.51198		8040	5.9603	5.96888
8009	0.92	0.92333		8050	0.71	0.736		8009	0.39735	0.47961		8050	6.13142	6.00413
8022	0.97	0.95		8060	0.7	0.728		8022	0.24323	0.45184		8060	7.48186	6.03303
8026	0.96	0.95		8070	0.74	0.718		8026	0.1923	0.31259		8070	5.929	6.50027
8037	0.92	0.95		8080	0.75	0.716		8037	0.61852	0.32666		8080	4.6626	6.68529
8049	0.97	0.92		8090	0.69	0.722		8049	0.11154	0.45065		8090	8.29648	6.47313
8052	0.87	0.90667		8100	0.7	0.716		8052	0.4677	0.49529		8100	7.05654	6.3974
8054	0.88	0.88667		8110	0.73	0.704		8054	0.86319	0.48389		8110	6.42105	6.74436
8058	0.91	0.90667		8120	0.71	0.708		8058	0.41549	0.64983		8120	5.55032	6.57747
8066	0.93	0.91333		8130	0.69	0.714		8066	0.56154	0.64844		8130	6.39741	6.7012
8126	0.9	0.92333		8140	0.71	0.692		8126	0.94123	0.59339		8140	7.46204	6.89845
8132	0.94	0.90667		8150	0.73	0.692		8132	0.46077	0.60236		8150	7.67515	7.05946
8133	0.88	0.92		8160	0.62	0.696		8133	0.58792	0.54462		8160	7.40732	7.27855
8150	0.94	0.92333		8170	0.71	0.71		8150	0.46036	0.42122		8170	6.35538	6.88498
8157	0.95	0.95333		8180	0.71	0.71		8157	0.27283	0.49994		8180	7.49288	6.77513
8180	0.97	0.94333		8190	0.78	0.722		8180	0.32421	0.46467		8190	5.49416	6.84871
8184	0.91	0.93		8200	0.73	0.734		8184	0.85436	0.52729		8200	7.12589	6.4342
8195	0.91	0.90667		8210	0.68	0.726		8195	0.41158	0.60127		8210	7.77522	6.37623
8198	0.9	0.90667		8220	0.77	0.71		8198	0.77349	0.61983		8220	4.28283	6.55785
8215	0.91	0.90333		8230	0.67	0.714		8215	0.64269	0.53651		8230	7.20303	6.35887
8221	0.9	0.90667		8240	0.7	0.716		8221	0.41701	0.50172		8240	6.40226	6.14592
8234	0.91	0.91667		8250	0.75	0.714		8234	0.4378	0.41558		8250	6.13103	6.38751
8254	0.94	0.92667		8260	0.69	0.724		8254	0.23763	0.37679		8260	6.71043	6.59853
8263	0.93	0.93		8270	0.76	0.732		8263	0.34277	0.5671		8270	5.49078	6.4729
8279	0.92	0.92		8280	0.72	0.71		8279	0.44874	0.56724		8280	8.25812	6.88753
8281	0.91	0.92		8290	0.74	0.716		8281	1.36854	0.60108		8290	5.77416	6.84255
8290	0.93	0.93		8300	0.64	0.718		8290	0.4385	0.66355		8300	8.20415	6.91806
8299	0.95	0.93		8310	0.72	0.716		8299	0.40683	0.68564		8310	6.48556	6.84062
8307	0.91	0.94		8320	0.77	0.716		8307	0.65514	0.54421		8320	5.86829	6.7133
8327	0.96	0.92667		8330	0.71	0.738		8327	0.55919	0.57372		8330	7.87096	5.95193
8329	0.91	0.93667		8340	0.74	0.742		8329	0.66142	0.69724		8340	5.13756	5.90158
8332	0.94	0.90667		8350	0.75	0.746		8332	0.58603	0.67125		8350	4.3973	5.64222
8334	0.87	0.91333		8360	0.74	0.772		8334	1.02442	0.74241		8360	6.2338	4.8588
8340	0.93	0.89333		8370	0.79	0.782		8340	0.52518	0.6855		8370	4.57151	4.66974
8352	0.88	0.92333		8380	0.84	0.778		8352	0.91499	0.60172		8380	3.95382	5.16484
8353	0.96	0.93333		8390	0.79	0.79		8353	0.37689	0.50068		8390	4.19229	4.93919
8360	0.96	0.95		8400	0.73	0.786		8360	0.16712	0.45298		8400	6.87276	5.19359
8363	0.93	0.94667		8410	0.8	0.768		8363	0.51923	0.29515		8410	5.10556	5.69537
8368	0.95	0.94		8420	0.77	0.738		8368	0.28664	0.32231		8420	5.84351	6.54524
8375	0.94	0.93		8430	0.75	0.728		8375	0.12588	0.41193		8430	6.46271	6.4586
8377	0.9	0.90667		8440	0.64	0.722		8377	0.51269	0.40814		8440	8.44167	6.28953
8428	0.88	0.90333		8450	0.68	0.716		8428	0.61523	0.43133		8450	6.43957	6.41227
8439	0.93	0.90667		8460	0.77	0.72		8439	0.50028	0.48658		8460	4.26019	6.18812
8442	0.91	0.92667		8470	0.74	0.736		8442	0.40256	0.45993		8470	6.45723	5.77846
8447	0.94	0.93667		8480	0.77	0.746		8447	0.40213	0.36947		8480	5.34196	5.71237
8463	0.96	0.95333		8490	0.72	0.734		8463	0.37946	0.34616		8490	6.39337	6.34962
8467	0.96	0.94333		8500	0.73	0.74		8467	0.16291	0.35724		8500	6.10909	6.17277
8468	0.91	0.92667		8510	0.71	0.74		8468	0.38372	0.46833		8510	7.44644	6.16237
8470	0.91	0.89667		8520	0.77	0.744		8470	0.45799	0.57112		8520	5.57299	6.23598
8480	0.87	0.89		8530	0.77	0.738		8480	0.95757	0.59768		8530	5.28997	6.39467
8484	0.89	0.9		8540	0.74	0.738		8484	0.89341	0.66964		8540	6.76139	6.60039
8488	0.94	0.91		8550	0.7	0.752		8488	0.29571	0.81332		8550	6.90256	6.34366
8497	0.9	0.90333		8560	0.71	0.746		8497	0.7435	0.72054		8560	8.47504	6.66185
8498	0.87	0.89333		8570	0.84	0.774		8498	1.17643	0.68784		8570	4.28931	5.74404
8503	0.91	0.87667		8580	0.74	0.786		8503	0.49363	0.7119		8580	6.88094	5.30798
8507	0.85	0.9		8590	0.88	0.792		8507	0.72993	0.6827		8590	2.17237	4.80734
8508	0.94	0.89667		8600	0.76	0.768		8508	0.416	0.53674		8600	4.72221	5.02988
8523	0.9	0.92		8610	0.74	0.772		8523	0.59751	0.53108		8610	5.97185	4.939
8554	0.92	0.91333		8620	0.72	0.76		8554	0.44663	0.57827		8620	5.40205	5.28218
8566	0.92	0.9		8630	0.76	0.764		8566	0.46533	0.64382		8630	6.42652	5.57755
8573	0.86	0.89		8650	0.82	0.752		8573	0.9659	0.56056		8650	3.88828	6.16405
8578	0.89	0.89667		8660	0.78	0.762		8578	0.7437	0.56444		8660	6.19903	5.84889
8592	0.94	0.91333		8670	0.68	0.772		8592	0.18125	0.64163		8670	8.90438	5.44741
8601	0.91	0.91		8680	0.77	0.764		8601	0.466	0.62547		8680	3.82626	5.82021
8616	0.88	0.90333		8690	0.81	0.75		8616	0.85127	0.69825		8690	4.41909	6.17974
8627	0.92	0.89667		8700	0.78	0.764		8627	0.88515	0.76798		8700	5.75229	5.52629
8634	0.89	0.91		8710	0.71	0.78		8634	1.10758	0.87057		8710	7.99667	5.70467
8635	0.92	0.89		8720	0.75	0.764		8635	0.52993	0.81674		8720	5.63714	5.93083
8644	0.86	0.9		8730	0.85	0.764		8644	0.97892	0.72385		8730	4.71816	5.80479
8682	0.92	0.91		8740	0.73	0.768		8682	0.58215	0.59579		8740	5.54988	5.70837
8685	0.95	0.93667		8750	0.78	0.766		8685	0.42065	0.61224		8750	5.12211	5.53589
8687	0.94	0.95		8760	0.73	0.74		8687	0.46732	0.50929		8760	7.51456	6.2557
8690	0.96	0.94		8770	0.74	0.734		8690	0.61215	0.54285		8770	4.77475	6.55871
8691	0.92	0.91333		8780	0.72	0.73		8691	0.46418	0.58415		8780	8.3172	6.71645
8695	0.86	0.90333		8790	0.7	0.724		8695	0.74997	0.61581		8790	7.06492	6.51609
8727	0.93	0.89		8800	0.76	0.736		8727	0.62713	0.60215		8800	5.9108	6.59731
8741	0.88	0.90667		8810	0.7	0.734		8741	0.62564	0.54863		8810	6.51276	6.4464
8768	0.91	0.91333		8820	0.8	0.74		8768	0.54385	0.50395		8820	5.18089	6.4285
8774	0.95	0.92333		8830	0.71	0.734		8774	0.19656	0.50336		8830	7.56261	6.42964
8778	0.91	0.92667		8840	0.73	0.754		8778	0.52659	0.45138		8840	6.97541	6.13816
8796	0.92	0.93		8850	0.73	0.732		8796	0.62417	0.57382		8850	5.91654	6.83771
8801	0.96	0.92667		8860	0.8	0.746		8801	0.36571	0.59447		8860	5.05537	6.32638
8816	0.9	0.93		8870	0.69	0.738		8816	1.15609	0.57612		8870	8.67863	6.45021
8819	0.93	0.91333		8880	0.78	0.742		8819	0.29981	0.57446		8880	5.00596	6.31292
8822	0.91	0.92667		8890	0.69	0.738		8822	0.4348	0.56428		8890	7.59455	6.31655
8843	0.94	0.92667		8900	0.75	0.742		8843	0.61592	0.4242		8900	5.23012	5.9818
8854	0.93	0.92333		8910	0.78	0.728		8854	0.3148	0.43846		8910	5.07351	6.74014
8867	0.9	0.92		8920	0.71	0.742		8867	0.45565	0.42993		8920	7.00488	6.66219
8868	0.93	0.91333		8930	0.71	0.744		8868	0.37113	0.35949		8930	8.79763	6.59152
8878	0.91	0.92333		8940	0.76	0.73		8878	0.39215	0.39375		8940	7.20483	7.12811
8881	0.93	0.92		8950	0.76	0.732		8881	0.2637	0.46123		8950	4.87675	7.09375
8885	0.92	0.92		8960	0.71	0.74		8885	0.48609	0.40483		8960	7.75646	6.71405
8902	0.91	0.93333		8970	0.72	0.74		8902	0.79306	0.38566		8970	6.83309	6.48556
8904	0.97	0.93333		8980	0.75	0.742		8904	0.08916	0.48724		8980	6.89914	6.49743
8907	0.92	0.93667		8990	0.76	0.746		8907	0.29628	0.52128		8990	6.06236	6.3524
8928	0.92	0.91667		9000	0.77	0.748		8928	0.7716	0.53643		9000	4.93611	6.3329
8930	0.91	0.92		9010	0.73	0.768		8930	0.65627	0.60193		9010	7.03131	5.63569
8935	0.93	0.92333		9020	0.73	0.758		8935	0.86884	0.58759		9020	6.73556	5.81996
8946	0.93	0.94333		9030	0.85	0.75		8946	0.41664	0.60792		9030	3.41311	6.26618
8954	0.97	0.93		9040	0.71	0.742		8954	0.22459	0.52911		9040	6.98373	6.32344
8958	0.89	0.92667		9050	0.73	0.734		8958	0.87327	0.48774		9050	7.16722	6.4856
8975	0.92	0.92333		9060	0.69	0.728		8975	0.26223	0.46723		9060	7.31761	6.54793
8981	0.96	0.93		9070	0.69	0.744		8981	0.66194	0.52337		9070	7.54634	6.29358
8991	0.91	0.92		9080	0.82	0.742		8991	0.31412	0.4687		9080	3.72476	6.36359
8993	0.89	0.89333		9090	0.79	0.756		8993	0.50528	0.52129		9090	5.71195	6.11144
8999	0.88	0.88667		9100	0.72	0.768		8999	0.59994	0.53884		9100	7.51732	5.78973
9004	0.89	0.89		9110	0.76	0.74		9004	0.52518	0.80449		9110	6.05683	6.54073
9009	0.9	0.89		9120	0.75	0.73		9009	0.74969	0.8442		9120	5.93779	6.65471
9012	0.88	0.90333		9130	0.68	0.726		9012	1.64236	0.97481		9130	7.47978	6.75323
9027	0.93	0.89333		9140	0.74	0.732		9027	0.7038	1.05993		9140	6.28181	6.23942
9028	0.87	0.89667		9150	0.7	0.722		9028	1.25302	0.97924		9150	8.00992	6.69268
9055	0.89	0.9		9160	0.79	0.752		9055	0.95076	0.75869		9160	3.48781	6.10042
9063	0.94	0.91		9170	0.7	0.756		9063	0.34625	0.87746		9170	8.20406	5.91349
9073	0.9	0.89333		9180	0.83	0.762		9073	0.53963	0.69173		9180	4.5185	5.40902
9084	0.84	0.89333		9190	0.76	0.75		9084	1.29762	0.7072		9190	5.34714	5.80335
9105	0.94	0.88		9200	0.73	0.772		9105	0.32436	0.79689		9200	5.48756	5.08664
9122	0.86	0.89667		9210	0.73	0.756		9122	1.02812	0.78912		9210	5.45946	5.59276
9123	0.89	0.89		9220	0.81	0.746		9123	0.79472	0.57623		9220	4.62054	5.78633
9155	0.92	0.92333		9230	0.75	0.758		9155	0.50078	0.57616		9230	7.0491	5.57875
9156	0.96	0.94667		9240	0.71	0.744		9156	0.23315	0.46257		9240	6.315	6.03321
9162	0.96	0.95		9250	0.79	0.744		9162	0.32404	0.40545		9250	4.44966	5.83941
9214	0.93	0.94333		9260	0.66	0.748		9214	0.46015	0.49456		9260	7.73174	5.60686
9216	0.94	0.92333		9270	0.81	0.74		9216	0.50912	0.51238		9270	3.65153	6.07963
9223	0.9	0.91667		9280	0.77	0.732		9223	0.94634	0.53443		9280	5.88639	6.69052
9226	0.91	0.91667		9290	0.67	0.744		9226	0.32223	0.46217		9290	8.67883	6.53268
9233	0.94	0.94		9300	0.75	0.72		9233	0.43432	0.45583		9300	7.50412	7.11457
9260	0.97	0.94667		9310	0.72	0.722		9260	0.09884	0.31886		9310	6.94251	6.74544
9281	0.93	0.95667		9320	0.69	0.744		9281	0.47744	0.28657		9320	6.56099	6.22624
9291	0.97	0.96		9330	0.78	0.75		9291	0.26149	0.22023		9330	4.04077	5.89467
9307	0.98	0.97333		9340	0.78	0.754		9307	0.16077	0.29521		9340	6.08281	6.02014
9309	0.97	0.95333		9350	0.78	0.762		9309	0.10264	0.28228		9350	5.84626	6.10665
9311	0.91	0.95333		9360	0.74	0.756		9311	0.47374	0.33386		9360	7.56987	6.23863
9316	0.98	0.93		9370	0.73	0.752		9316	0.41275	0.39798		9370	6.99353	6.06998
9348	0.9	0.94		9380	0.75	0.734		9348	0.5194	0.39503		9380	4.70068	6.41983
9353	0.94	0.94		9390	0.76	0.748		9353	0.48135	0.44279		9390	5.23955	5.91978
9364	0.98	0.93333		9400	0.69	0.734		9364	0.0879	0.40863		9400	7.59551	6.05075
9365	0.88	0.93333		9410	0.81	0.734		9365	0.71255	0.40363		9410	5.06963	6.32971
9366	0.94	0.92		9420	0.66	0.736		9366	0.24193	0.40931		9420	7.6484	6.06901
9369	0.94	0.94		9430	0.75	0.762		9369	0.4944	0.51584		9430	6.09546	5.5081
9385	0.94	0.93		9440	0.77	0.75		9385	0.50979	0.49952		9440	3.93604	5.91289
9412	0.91	0.92667		9450	0.82	0.756		9412	0.62051	0.50609		9450	4.79097	5.84072
9415	0.93	0.93		9460	0.75	0.762		9415	0.63095	0.47446		9460	7.09357	5.60635
9435	0.95	0.94333		9470	0.69	0.748		9435	0.27481	0.47679		9470	7.28757	6.53225
9441	0.95	0.94667		9480	0.78	0.722		9441	0.33625	0.3601		9480	4.92359	7.11249
9442	0.94	0.95667		9490	0.7	0.728		9442	0.52144	0.30803		9490	8.56556	6.66374
9468	0.98	0.95667		9500	0.69	0.742		9468	0.03702	0.30574		9500	7.69214	6.43083
9475	0.95	0.96667		9510	0.78	0.748		9475	0.37061	0.3428		9510	4.84985	6.30653
9482	0.97	0.94		9520	0.76	0.75		9482	0.26338	0.32429		9520	6.123	6.25061
9515	0.9	0.94		9530	0.81	0.758		9515	0.52153	0.47556		9530	4.30209	6.31177
9518	0.95	0.92667		9540	0.71	0.754		9518	0.42889	0.54114		9540	8.286	6.32589
9537	0.93	0.93667		9550	0.73	0.744		9537	0.79339	0.52134		9550	7.99791	6.63655
9538	0.93	0.94333		9560	0.76	0.72		9538	0.69851	0.50303		9560	4.92045	7.12803
9547	0.97	0.93333		9570	0.71	0.722		9547	0.16436	0.4549		9570	7.67629	6.6486
9554	0.9	0.94333		9580	0.69	0.722		9554	0.43	0.43718		9580	6.75949	6.45946
9557	0.96	0.91667		9590	0.72	0.73		9557	0.18822	0.36656		9590	5.88887	6.51355
9564	0.89	0.92667		9600	0.73	0.736		9564	0.70481	0.57564		9600	7.05221	6.31402
9567	0.93	0.88667		9610	0.8	0.736		9567	0.3454	0.55941		9610	5.19091	6.84749
9586	0.84	0.90333		9620	0.74	0.744		9586	1.20979	0.60107		9620	6.67864	7.01139
9589	0.94	0.90667		9630	0.69	0.756		9589	0.34884	0.50296		9630	9.42684	6.66681
9600	0.94	0.94		9640	0.76	0.756		9600	0.39652	0.61758		9640	6.70837	6.72141
9611	0.94	0.91333		9650	0.79	0.752		9611	0.21426	0.4542		9650	5.32931	6.68989
9621	0.86	0.91667		9660	0.8	0.768		9621	0.91847	0.42981		9660	5.46391	5.94159
9623	0.95	0.91333		9670	0.72	0.776		9623	0.3929	0.50261		9670	6.52103	5.45022
9624	0.93	0.93		9680	0.77	0.762		9624	0.22691	0.61236		9680	5.68536	5.72295
9627	0.91	0.91667		9690	0.8	0.756		9627	0.7605	0.4824		9690	4.2515	6.04475
9651	0.91	0.91667		9700	0.72	0.748		9651	0.76304	0.47251		9700	6.69296	6.14554
9656	0.93	0.91667		9710	0.77	0.724		9656	0.26866	0.53955		9710	7.07291	6.70414
9657	0.91	0.93333		9720	0.68	0.718		9657	0.34346	0.44649		9720	7.02497	7.05805
9661	0.96	0.94		9730	0.65	0.716		9661	0.56208	0.38843		9730	8.47837	7.57537
9680	0.95	0.93333		9740	0.77	0.712		9680	0.29519	0.46034		9740	6.02101	7.50839
9681	0.89	0.92		9750	0.71	0.722		9681	0.47277	0.46415		9750	9.27956	7.46728
9690	0.92	0.91667		9760	0.75	0.746		9690	0.62818	0.44571		9760	6.73802	6.89211
9698	0.94	0.92667		9770	0.73	0.732		9698	0.36251	0.61798		9770	6.81946	7.49951
9710	0.92	0.92667		9780	0.77	0.744		9710	0.46989	0.66733		9780	5.6025	6.59017
9747	0.92	0.92333		9790	0.7	0.744		9747	1.15656	0.56226		9790	9.05804	6.49667
9750	0.93	0.94		9800	0.77	0.754		9750	0.71954	0.57444		9800	4.73283	6.26262
9759	0.97	0.94667		9810	0.75	0.75		9759	0.10281	0.61369		9810	6.27051	6.1403
9760	0.94	0.95		9820	0.78	0.742		9760	0.42341	0.44641		9820	5.64924	5.94296
9766	0.94	0.94333		9830	0.75	0.726		9766	0.66615	0.3616		9830	4.9909	6.5885
9768	0.95	0.94667		9840	0.66	0.724		9768	0.32016	0.45714		9840	8.07129	6.68386
9777	0.95	0.94333		9850	0.69	0.712		9777	0.29544	0.41184		9850	7.96058	6.92206
9812	0.93	0.94333		9860	0.74	0.718		9812	0.58052	0.37095		9860	6.7473	7.05098
9817	0.95	0.94667		9870	0.72	0.734		9817	0.19694	0.50975		9870	6.84023	6.72253
9840	0.96	0.92333		9880	0.78	0.748		9840	0.46168	0.46658		9880	5.63551	6.34239
9843	0.86	0.93333		9890	0.74	0.766		9843	1.01416	0.51648		9890	6.42901	5.6421
9846	0.98	0.90667		9900	0.76	0.772		9846	0.07959	0.66683		9900	6.05989	5.33108
9855	0.88	0.91667		9910	0.83	0.778		9855	0.83002	0.63363		9910	3.24583	5.04019
9883	0.89	0.90333		9920	0.75	0.762		9883	0.94868	0.5074		9920	5.28514	5.43612
9907	0.94	0.92667		9930	0.81	0.756		9907	0.29569	0.53995		9930	4.18108	5.4685
9917	0.95	0.94		9940	0.66	0.748		9917	0.38303	0.56953		9940	8.40865	6.14393
9972	0.93	0.92		9950	0.73	0.754		9972	0.24235	0.4902		9950	6.22182	5.98927
9978	0.88	0.91333		9960	0.79	0.744		9978	0.97789	0.56101		9960	6.62298	6.51395
9982	0.93	0.91667		9970	0.78	0.768		9982	0.55205	0.6217		9970	4.5118	5.95136
9985	0.94	0.94		9980	0.76	0.774		9985	0.64973	0.62246		9980	6.80449	6.17203
9996	0.95	0.94333		9990	0.78	0.768		9996	0.68646	0.48956		9990	5.59572	6.42085
9999	0.94	0.94333		9999	0.76	0.762		9999	0.24618	0.35666		9999	7.32513	6.66967

## Sheet: Figure S3 a
training																		validation
2w			3w			4w			5w			6w			7w			2w			3w			4w			5w			6w			7w
Step	Value		Step	Value		Step	Value		Step	Value		Step	Value		Step	Value		Step	Value		Step	Value		Step	Value		Step	Value		Step	Value		Step	Value
16	0.00769728		10	0.00692521		10	0.00595652		10	0.00814801		10	0.00536169		10	0.00695652		16	0.009		10	0.0121739		10	0.00717391		10	0.00913044		10	0.01		10	0.0084058
32	0.0114611		20	0.00710988		20	0.00738337		20	0.0056087		20	0.00821739		20	0.0068015		32	0.0125		20	0.0156522		20	0.00717391		20	0		20	0.00753623		20	0.00695652
48	0.00918499		30	0.00987996		30	0.00931151		30	0.00882609		30	0.0083913		30	0.00717391		48	0.0125		30	0.016087		30	0.00847826		30	0.0119565		30	0.01		30	0.0105797
56	0.0108125		40	0.0108957		40	0.00898232		40	0.00925038		40	0.00870177		40	0.01		56	0.0125		40	0.016087		40	0.01		40	0.0115217		40	0.00942029		40	0.0118841
72	0.0108668		50	0.0108696		50	0.0107391		50	0.00881902		50	0.0108113		50	0.0106497		72	0.0125		50	0.000869565		50	0.0102174		50	0.0113043		50	0.01		50	0.0110145
88	0.0108668		60	0.00904894		60	0.00982882		60	0.0104348		60	0.00913044		60	0.00921739		88	0.0125		60	0.0130435		60	0.00934783		60	0.0123913		60	0.00884058		60	0.0108696
96	0.0121875		70	0.010434		70	0.00947826		70	0.00913044		70	0.00947826		70	0.00939681		96	0.0125		70	0.016087		70	0.01		70	0.0106522		70	0.0126087		70	0.0111594
104	0.0123545		80	0.0106648		80	0.011898		80	0.0086273		80	0.00958073		80	0.00930435		104	0.0145		80	0.000869565		80	0.01		80	0.0123913		80	0.0105797		80	0.0110145
112	0.0124838		90	0.0101108		90	0.0103932		90	0.00969565		90	0.0117391		90	0.00952174		112	0.0095		90	0.016087		90	0.01		90	0.0123913		90	0.0107246		90	0.00956522
120	0.0136729		100	0.0122807		100	0.0120435		100	0.00929831		100	0.0113826		100	0.00986957		120	0.011		100	0.0108696		100	0.01		100	0.0130435		100	0.00942029		100	0.0127536
128	0.0136875		110	0.0132964		110	0.0110986		110	0.009		110	0.00934783		110	0.0108735		128	0.0105		110	0.013913		110	0.00934783		110	0.0115217		110	0.0105797		110	0.0115942
136	0.0158473		120	0.0135652		120	0.00987585		120	0.00949003		120	0.0110435		120	0.0117391		136	0.011		120	0.0130435		120	0.0102174		120	0.015		120	0.00942029		120	0.01
144	0.0148771		130	0.011819		130	0.0129565		130	0.0113593		130	0.0109565		130	0.00917308		144	0.012		130	0.00913044		130	0.00826087		130	0.0163043		130	0.00913044		130	0.0105797
152	0.0146831		140	0.0142198		140	0.0146727		140	0.0125217		140	0.0119069		140	0.00934783		152	0.012		140	0.0169565		140	0.0073913		140	0.0134783		140	0.00811594		140	0.012029
160	0.01625		150	0.0155586		150	0.0141084		150	0.0146522		150	0.0138261		150	0.0113043		160	0.0095		150	0.01		150	0.00804348		150	0.0113043		150	0.0115942		150	0.00855072
168	0.0168901		160	0.0164348		160	0.0154348		160	0.0143788		160	0.0141739		160	0.0131555		168	0.011		160	0.0130435		160	0.00630435		160	0.0136957		160	0.0107246		160	0.0130435
176	0.0179819		170	0.0165743		170	0.0164597		170	0.015625		170	0.0163043		170	0.0136478		176	0.0115		170	0.00782609		170	0.0073913		170	0.0169565		170	0.00985507		170	0.0131884
184	0.0182406		180	0.0173592		180	0.0161304		180	0.0146087		180	0.0154698		180	0.0138696		184	0.0095		180	0.0117391		180	0.00369565		180	0.0119565		180	0.0111594		180	0.00681159
192	0.018625		190	0.0172609		190	0.0164127		190	0.0158696		190	0.0156456		190	0.0148261		192	0.0095		190	0.00782609		190	0.00369565		190	0.0115217		190	0.00927536		190	0.00695652
200	0.0175291		200	0.0186516		200	0.0171304		200	0.0169191		200	0.0165217		200	0.0135217		200	0.0075		200	0.00956522		200	0.005		200	0.013913		200	0.00724638		200	0.00855072
208	0.0184994		210	0.0176824		210	0.0166479		210	0.0166087		210	0.0152061		210	0.0159746		208	0.011		210	0.00826087		210	0.00630435		210	0.0141304		210	0.0110145		210	0.00652174
224	0.0208125		220	0.0189565		220	0.018		220	0.0150498		220	0.0152609		220	0.016913		224	0.01		220	0.00695652		220	0.00478261		220	0.0113043		220	0.00884058		220	0.0073913
248	0.022445		230	0.0181902		230	0.0169771		230	0.0167274		230	0.0166957		230	0.0166458		248	0.011		230	0.00695652		230	0.00456522		230	0.01		230	0.0102899		230	0.00608696
256	0.0189375		240	0.0188827		240	0.0195166		240	0.0164348		240	0.0160435		240	0.017		256	0.011		240	0.00608696		240	0.00543478		240	0.0106522		240	0.00942029		240	0.00449275
264	0.0225871		250	0.021699		250	0.0216087		250	0.0183913		250	0.0165685		250	0.0176087		264	0.0095		250	0.00565217		250	0.00608696		250	0.0132609		250	0.0114493		250	0.00623188
272	0.021875		260	0.0210065		260	0.0189052		260	0.0169191		260	0.0164348		260	0.0174512		272	0.0135		260	0.00782609		260	0.00565217		260	0.0106522		260	0.0110145		260	0.00565217
280	0.0216688		270	0.0207826		270	0.0197391		270	0.0184783		270	0.0184783		270	0.0191739		280	0.012		270	0.0104348		270	0.00478261		270	0.011087		270	0.00985507		270	0.00536232
296	0.0239327		280	0.0217028		280	0.0205982		280	0.017686		280	0.0191175		280	0.0197781		296	0.012		280	0.00782609		280	0.00586957		280	0.0147826		280	0.0110145		280	0.00724638
320	0.0226391		290	0.022		290	0.0218679		290	0.0193913		290	0.0186087		290	0.0192174		320	0.011		290	0.00782609		290	0.00630435		290	0.0119565		290	0.0102899		290	0.00507246
328	0.0242561		300	0.0225762		300	0.0209744		300	0.0179735		300	0.0193373		300	0.0200435		328	0.0095		300	0.00869565		300	0.00543478		300	0.00869565		300	0.00898551		300	0.0073913
344	0.0256145		310	0.0215143		310	0.022913		310	0.0178298		310	0.0183264		310	0.0192411		344	0.013		310	0.00826087		310	0.0073913		310	0.0117391		310	0.00985507		310	0.00521739
352	0.0260673		320	0.0246999		320	0.0208333		320	0.0197826		320	0.0194783		320	0.0202174		352	0.012		320	0.0113043		320	0.005		320	0.0113043		320	0.0146377		320	0.00695652
360	0.0263907		330	0.0230435		330	0.0222442		330	0.0211739		330	0.0193478		330	0.0201304		360	0.0065		330	0.01		330	0.0073913		330	0.0115217		330	0.0121739		330	0.00608696
368	0.0278784		340	0.0254921		340	0.025		340	0.0187883		340	0.019		340	0.0186087		368	0.009		340	0.00869565		340	0.01		340	0.00934783		340	0.0133333		340	0.00565217
376	0.0251617		350	0.0253043		350	0.0237491		350	0.0206957		350	0.0211831		350	0.0217469		376	0.012		350	0.0108696		350	0.00369565		350	0.0113043		350	0.0156522		350	0.00666667
384	0.0280078		360	0.0253924		360	0.0231377		360	0.0212807		360	0.0220621		360	0.0232683		384	0.0085		360	0.0108696		360	0.00673913		360	0.00673913		360	0.014058		360	0.00652174
400	0.0288125		370	0.0258079		370	0.0214783		370	0.0213286		370	0.0199565		370	0.0218696		400	0.0135		370	0.0113043		370	0.00521739		370	0.0123913		370	0.0131884		370	0.00637681
408	0.0282018		380	0.0251739		380	0.0233478		380	0.0202174		380	0.020392		380	0.0223286		408	0.0095		380	0.0117391		380	0.00913044		380	0.0132609		380	0.0171014		380	0.00753623
424	0.0278784		390	0.0266732		390	0.025348		390	0.0229103		390	0.0233043		390	0.0221739		424	0.0105		390	0.0113043		390	0.00826087		390	0.00782609		390	0.0114493		390	0.0057971
432	0.0306598		400	0.0276087		400	0.0238431		400	0.0222174		400	0.0221939		400	0.0224348		432	0.008		400	0.00869565		400	0.00978261		400	0.0119565		400	0.0146377		400	0.00869565
440	0.02825		410	0.0263158		410	0.0233258		410	0.0228144		410	0.0223913		410	0.0224348		440	0.007		410	0.0104348		410	0.00934783		410	0.0134783		410	0.0146377		410	0.00695652
448	0.0276843		420	0.027747		420	0.0233043		420	0.0211304		420	0.0239565		420	0.0232236		448	0.0125		420	0.0143478		420	0.0104348		420	0.013913		420	0.0105797		420	0.00594203
456	0.0291721		430	0.0288089		430	0.0245652		430	0.0222609		430	0.023776		430	0.0232609		456	0.0115		430	0.0130435		430	0.01		430	0.0143478		430	0.0127536		430	0.00913044
464	0.0308538		440	0.0296861		440	0.0272761		440	0.0233896		440	0.024		440	0.0247391		464	0.012		440	0.00913044		440	0.0119565		440	0.0104348		440	0.017971		440	0.00884058
480	0.0298836		450	0.0278261		450	0.0255831		450	0.0209931		450	0.0236087		450	0.0226087		480	0.0085		450	0.00869565		450	0.0115217		450	0.0117391		450	0.0149275		450	0.00855072
488	0.0311125		460	0.0308864		460	0.0261945		460	0.0242174		460	0.0236442		460	0.023671		488	0.007		460	0.013913		460	0.0119565		460	0.0104348		460	0.0178261		460	0.00507246
496	0.0321046		470	0.0279317		470	0.0268696		470	0.0256522		470	0.0234684		470	0.0244348		496	0.0115		470	0.0134783		470	0.0104348		470	0.0108696		470	0.0155072		470	0.00811594
504	0.0328125		480	0.0313019		480	0.0260064		480	0.0247795		480	0.0262174		480	0.0256846		504	0.0125		480	0.0117391		480	0.0134783		480	0.01		480	0.0153623		480	0.00797101
512	0.0293661		490	0.0301477		490	0.0250435		490	0.0256087		490	0.0251824		490	0.0272609		512	0.01		490	0.0126087		490	0.0106522		490	0.0130435		490	0.0152174		490	0.00811594
520	0.0295625		500	0.0319565		500	0.026526		500	0.0240606		500	0.0270435		500	0.0273043		520	0.0075		500	0.0113043		500	0.015		500	0.00869565		500	0.0156522		500	0.00666667
528	0.0329088		510	0.0334646		510	0.0292609		510	0.0246087		510	0.0248696		510	0.0237605		528	0.0145		510	0.00826087		510	0.0141304		510	0.0123913		510	0.0175362		510	0.00768116
536	0.0336999		520	0.0326957		520	0.0285217		520	0.0233416		520	0.0254348		520	0.0241185		536	0.012		520	0.0147826		520	0.0134783		520	0.0115217		520	0.0226087		520	0.00695652
544	0.03475		530	0.0315453		530	0.0279086		530	0.0251739		530	0.0282148		530	0.0264783		544	0.013		530	0.0126087		530	0.0123913		530	0.0158696		530	0.0166667		530	0.00695652
552	0.0350582		540	0.0349565		540	0.0288261		540	0.0215203		540	0.0284346		540	0.0257391		552	0.009		540	0.0121739		540	0.0141304		540	0.015		540	0.0191304		540	0.00724638
560	0.0353816		550	0.0347645		550	0.0281304		550	0.0254985		550	0.0273913		550	0.0274783		560	0.016		550	0.0130435		550	0.0156522		550	0.0156522		550	0.0155072		550	0.00594203
576	0.0360931		560	0.033795		560	0.0301919		560	0.024087		560	0.0275116		560	0.0267138		576	0.012		560	0.0108696		560	0.0121739		560	0.0130435		560	0.0127536		560	0.00594203
584	0.034282		570	0.0344783		570	0.0316522		570	0.0271304		570	0.0290435		570	0.0266087		584	0.0105		570	0.0130435		570	0.013913		570	0.0167391		570	0.023913		570	0.00565217
592	0.0375809		580	0.0360572		580	0.0290162		580	0.0262653		580	0.0295652		580	0.0284589		592	0.0195		580	0.0117391		580	0.0147826		580	0.00978261		580	0.0131884		580	0.00608696
600	0.0391979		590	0.0386427		590	0.0317826		590	0.0262653		590	0.0297826		590	0.0271739		600	0.0135		590	0.01		590	0.0136957		590	0.013913		590	0.0211594		590	0.00811594
616	0.0371984		600	0.0365189		600	0.0314932		600	0.0267391		600	0.0324339		600	0.0276957		616	0.0125		600	0.0152174		600	0.0171739		600	0.0128261		600	0.0215942		600	0.0084058
624	0.0361875		610	0.0363343		610	0.0297391		610	0.028913		610	0.0297826		610	0.0278696		624	0.0155		610	0.0130435		610	0.0141304		610	0.013913		610	0.024058		610	0.00855072
632	0.0405563		620	0.0375808		620	0.0305681		620	0.0272719		620	0.0316867		620	0.0283694		632	0.014		620	0.0130435		620	0.015		620	0.0104348		620	0.0181159		620	0.00913044
640	0.0396507		630	0.0396584		630	0.0322609		630	0.0274636		630	0.0321304		630	0.030383		640	0.014		630	0.00913044		630	0.013913		630	0.0126087		630	0.0163768		630	0.00942029
656	0.0397801		640	0.0389565		640	0.0319789		640	0.0270435		640	0.0308517		640	0.0310435		656	0.012		640	0.016087		640	0.0191304		640	0.00934783		640	0.0214493		640	0.0057971
664	0.0419793		650	0.0402124		650	0.0334783		650	0.0270322		650	0.0355981		650	0.0318261		664	0.013		650	0.0117391		650	0.0195652		650	0.0165217		650	0.0202899		650	0.00637681
680	0.041622		660	0.039843		660	0.033719		660	0.0273478		660	0.0327826		660	0.0313043		680	0.014		660	0.0121739		660	0.0165217		660	0.0186957		660	0.0176812		660	0.00521739
688	0.0410091		670	0.0404894		670	0.0318849		670	0.0289494		670	0.0335326		670	0.0326204		688	0.012		670	0.0134783		670	0.0193478		670	0.0152174		670	0.0207246		670	0.00536232
696	0.0430789		680	0.0417359		680	0.0323043		680	0.0276957		680	0.0353043		680	0.031		696	0.015		680	0.0126087		680	0.0197826		680	0.0141304		680	0.0269565		680	0.00695652
704	0.042375		690	0.0436087		690	0.0344714		690	0.0273677		690	0.0327826		690	0.0338696		704	0.0175		690	0.0182609		690	0.0182609		690	0.00956522		690	0.0204348		690	0.00608696
712	0.0482536		700	0.0445983		700	0.0344244		700	0.0284348		700	0.0337826		700	0.0321729		712	0.0165		700	0.0182609		700	0.0180435		700	0.0117391		700	0.0247826		700	0.0073913
720	0.0454722		710	0.0442752		710	0.0351768		710	0.02986		710	0.0338842		710	0.0334706		720	0.013		710	0.0247826		710	0.0169565		710	0.0132609		710	0.025942		710	0.00826087
736	0.0474774		720	0.0433518		720	0.035		720	0.0285217		720	0.0360376		720	0.0317826		736	0.0165		720	0.0230435		720	0.0197826		720	0.0132609		720	0.0231884		720	0.00884058
744	0.0417853		730	0.0454755		730	0.0393623		730	0.0295217		730	0.0363913		730	0.0331739		744	0.0135		730	0.0165217		730	0.0184783		730	0.0136957		730	0.0255072		730	0.00855072
752	0.046		740	0.04506		740	0.0382336		740	0.0293328		740	0.0369605		740	0.0356957		752	0.013		740	0.016087		740	0.021087		740	0.015		740	0.0169565		740	0.00652174
760	0.0442432		750	0.045891		750	0.0388696		750	0.0328261		750	0.0371739		750	0.0343913		760	0.0145		750	0.013913		750	0.0208696		750	0.0156522		750	0.0272464		750	0.00942029
776	0.045875		760	0.0484765		760	0.0373043		760	0.0316814		760	0.037087		760	0.0371398		776	0.0125		760	0.0165217		760	0.0182609		760	0.0145652		760	0.0221739		760	0.00695652
784	0.0474127		770	0.0467391		770	0.040585		770	0.0313478		770	0.0387826		770	0.0364783		784	0.0155		770	0.0165217		770	0.0154348		770	0.0180435		770	0.0231884		770	0.0084058
800	0.0478008		780	0.0460757		780	0.038892		780	0.029237		780	0.0377956		780	0.0359764		800	0.0165		780	0.016087		780	0.013913		780	0.0117391		780	0.025942		780	0.0073913
808	0.0474774		790	0.0502609		790	0.0409142		790	0.0317772		790	0.0396522		790	0.0369161		808	0.014		790	0.0191304		790	0.0195652		790	0.0173913		790	0.0255072		790	0.00550725
816	0.0502587		800	0.0507382		800	0.0402174		800	0.0331304		800	0.038235		800	0.0356087		816	0.0135		800	0.0230435		800	0.0171739		800	0.013913		800	0.0175362		800	0.0117391
824	0.0483125		810	0.0530009		810	0.0413375		810	0.0320169		810	0.0421739		810	0.0338696		824	0.0165		810	0.0182609		810	0.0221739		810	0.0158696		810	0.0250725		810	0.00971015
832	0.0521345		820	0.0506002		820	0.0413043		820	0.0327391		820	0.0396087		820	0.0383032		832	0.018		820	0.02		820	0.0215217		820	0.0132609		820	0.0188406		820	0.0133333
840	0.0487063		830	0.0513478		830	0.0403029		830	0.0348447		830	0.0406082		830	0.0374783		840	0.0155		830	0.0169565		830	0.0221739		830	0.0136957		830	0.0214493		830	0.01
848	0.0516756		840	0.0537858		840	0.0436087		840	0.0336522		840	0.0422343		840	0.0357826		848	0.016		840	0.0213043		840	0.0223913		840	0.0145652		840	0.0211594		840	0.00956522
856	0.0513125		850	0.05494		850	0.0432186		850	0.0347826		850	0.040913		850	0.0381739		856	0.0155		850	0.023913		850	0.0158696		850	0.0136957		850	0.0314493		850	0.0102899
872	0.0528461		860	0.0560942		860	0.043		860	0.0364743		860	0.0413043		860	0.0356631		872	0.0135		860	0.0213043		860	0.0147826		860	0.0145652		860	0.0263768		860	0.00826087
880	0.048771		870	0.0560942		870	0.0442062		870	0.0352174		870	0.0442999		870	0.0398261		880	0.015		870	0.0286957		870	0.0182609		870	0.0147826		870	0.0236232		870	0.00826087
888	0.0547865		880	0.0563913		880	0.0424661		880	0.0362347		880	0.0455217		880	0.0394219		888	0.021		880	0.0256522		880	0.0197826		880	0.0145652		880	0.026087		880	0.0147826
896	0.0559375		890	0.0581717		890	0.0415256		890	0.0345571		890	0.0432609		890	0.038913		896	0.019		890	0.0221739		890	0.0219565		890	0.00630435		890	0.0268116		890	0.0123188
912	0.05525		900	0.0600646		900	0.0446087		900	0.0341739		900	0.0442999		900	0.0401378		912	0.02		900	0.0213043		900	0.0178261		900	0.0145652		900	0.0255072		900	0.0124638
920	0.0575679		910	0.0578947		910	0.0482035		910	0.0315855		910	0.0459565		910	0.0413043		920	0.0205		910	0.0256522		910	0.0215217		910	0.0141304		910	0.0301449		910	0.0108696
928	0.0562743		920	0.0556787		920	0.0465576		920	0.0366957		920	0.0460578		920	0.0400435		928	0.0155		920	0.0234783		920	0.02		920	0.0202174		920	0.0295652		920	0.0104348
936	0.0565977		930	0.0604783		930	0.0438696		930	0.0375288		930	0.0466087		930	0.0412565		936	0.0185		930	0.0265217		930	0.0195652		930	0.0121739		930	0.0301449		930	0.00942029
944	0.0595084		940	0.0614035		940	0.0480154		940	0.0370435		940	0.047		940	0.0414348		944	0.0215		940	0.0221739		940	0.0208696		940	0.0191304		940	0.0315942		940	0.012029
952	0.0587322		950	0.0585411		950	0.0492174		950	0.036913		950	0.0471832		950	0.0428261		952	0.018		950	0.0286957		950	0.023913		950	0.0176087		950	0.033913		950	0.00942029
960	0.0585		960	0.0608957		960	0.047263		960	0.0369057		960	0.0473478		960	0.0425217		960	0.0205		960	0.0213043		960	0.0241304		960	0.0197826		960	0.0302899		960	0.0117391
968	0.0597671		970	0.0642198		970	0.0495217		970	0.0390146		970	0.0516087		970	0.0428674		968	0.0195		970	0.0308696		970	0.0226087		970	0.0169565		970	0.027971		970	0.0130435
976	0.0599196		980	0.0642174		980	0.0496144		980	0.0394783		980	0.0484783		980	0.044		976	0.02		980	0.0269565		980	0.0193478		980	0.0156522		980	0.03		980	0.0126087
992	0.0606727		990	0.0633887		990	0.0491441		990	0.0404783		990	0.045882		990	0.0440755		992	0.0165		990	0.0226087		990	0.0219565		990	0.0169565		990	0.0273913		990	0.0155072
1000	0.059185		1000	0.0644193		1000	0.0504609		1000	0.0370015		1000	0.0483913		1000	0.0421304		1000	0.019		1000	0.0247826		1000	0.0228261		1000	0.0195652		1000	0.03		1000	0.013913
1008	0.0597025		1010	0.0596957		1010	0.0486522		1010	0.0381304		1010	0.0497495		1010	0.0452174		1008	0.022		1010	0.0286957		1010	0.0215217		1010	0.02		1010	0.0249275		1010	0.0124638
1016	0.0633894		1020	0.0666667		1020	0.0504348		1020	0.0392542		1020	0.0524348		1020	0.0442545		1016	0.0175		1020	0.0295652		1020	0.0195652		1020	0.0136957		1020	0.0313043		1020	0.014058
1024	0.0626779		1030	0.0680435		1030	0.050696		1030	0.04074		1030	0.0522985		1030	0.0440435		1024	0.016		1030	0.0221739		1030	0.0178261		1030	0.0176087		1030	0.0292754		1030	0.0113043
1040	0.064295		1040	0.0691437		1040	0.0483916		1040	0.0393043		1040	0.052087		1040	0.048237		1040	0.0175		1040	0.0304348		1040	0.0236957		1040	0.0180435		1040	0.0294203		1040	0.0156522
1048	0.064489		1050	0.0654201		1050	0.0516087		1050	0.040913		1050	0.0546957		1050	0.043087		1048	0.0185		1050	0.03		1050	0.0256522		1050	0.0191304		1050	0.0256522		1050	0.0198551
1072	0.0638422		1060	0.0673913		1060	0.0524831		1060	0.0416028		1060	0.0518151		1060	0.0446087		1072	0.02		1060	0.0286957		1060	0.0258696		1060	0.0256522		1060	0.0315942		1060	0.0124638
1080	0.0654593		1070	0.0683287		1070	0.0533766		1070	0.0416522		1070	0.0565615		1070	0.0474783		1080	0.022		1070	0.0317391		1070	0.0215217		1070	0.0152174		1070	0.0317391		1070	0.0144928
1096	0.0656533		1080	0.071145		1080	0.0558261		1080	0.0405004		1080	0.0556087		1080	0.047342		1096	0.0195		1080	0.0330435		1080	0.0236957		1080	0.0171739		1080	0.0257971		1080	0.012029
1104	0.0656533		1090	0.0714681		1090	0.0554458		1090	0.0432324		1090	0.0521227		1090	0.0503913		1104	0.023		1090	0.0317391		1090	0.0317391		1090	0.0191304		1090	0.0269565		1090	0.00971015
1120	0.07175		1100	0.0742382		1100	0.0548345		1100	0.0426522		1100	0.0561739		1100	0.0477		1120	0.022		1100	0.0365217		1100	0.0293478		1100	0.018913		1100	0.0342029		1100	0.0150725
1136	0.0678125		1110	0.072913		1110	0.0563394		1110	0.0452609		1110	0.0575723		1110	0.0467826		1136	0.021		1110	0.0347826		1110	0.0263043		1110	0.0197826		1110	0.0289855		1110	0.0130435
1144	0.0699871		1120	0.0735728		1120	0.055087		1120	0.043472		1120	0.056913		1120	0.0487391		1144	0.026		1120	0.0313043		1120	0.0313043		1120	0.0130435		1120	0.0298551		1120	0.0137681
1152	0.0713454		1130	0.0723478		1130	0.055775		1130	0.0443043		1130	0.0570435		1130	0.0466522		1152	0.0185		1130	0.0334783		1130	0.0206522		1130	0.0247826		1130	0.0284058		1130	0.0127536
1160	0.0718125		1140	0.0749307		1140	0.0593913		1140	0.0413631		1140	0.0578799		1140	0.050931		1160	0.017		1140	0.03		1140	0.0276087		1140	0.0178261		1140	0.0301449		1140	0.0111594
1168	0.0719922		1150	0.0771739		1150	0.0588318		1150	0.0443827		1150	0.0586957		1150	0.0514783		1168	0.022		1150	0.0352174		1150	0.0319565		1150	0.0178261		1150	0.0336232		1150	0.016087
1176	0.0741287		1160	0.0786909		1160	0.059		1160	0.0448261		1160	0.0595652		1160	0.0491304		1176	0.0185		1160	0.0282609		1160	0.0313043		1160	0.0234783		1160	0.0310145		1160	0.014058
1192	0.07425		1170	0.0776085		1170	0.0599135		1170	0.0462519		1170	0.060385		1170	0.0516957		1192	0.023		1170	0.0321739		1170	0.025		1170	0.0132609		1170	0.0281159		1170	0.0189855
1200	0.0741268		1180	0.0764783		1180	0.0583145		1180	0.0442174		1180	0.0605652		1180	0.050087		1200	0.0245		1180	0.0278261		1180	0.0263043		1180	0.0180435		1180	0.0291304		1180	0.0163768
1208	0.074903		1190	0.0782087		1190	0.0593021		1190	0.0474502		1190	0.0599565		1190	0.0519062		1208	0.023		1190	0.0347826		1190	0.0258696		1190	0.0154348		1190	0.0326087		1190	0.0149275
1216	0.0758732		1200	0.0772391		1200	0.0603478		1200	0.0459565		1200	0.0608684		1200	0.0537408		1216	0.022		1200	0.0378261		1200	0.0256522		1200	0.0171739		1200	0.0308696		1200	0.0207246
1232	0.077555		1210	0.0804348		1210	0.0612773		1210	0.0488696		1210	0.0596522		1210	0.051		1232	0.023		1210	0.0321739		1210	0.03		1210	0.015		1210	0.0333333		1210	0.0169565
1240	0.0788486		1220	0.0814468		1220	0.0603478		1220	0.0458685		1220	0.0641206		1220	0.0542174		1240	0.019		1220	0.0365217		1220	0.0352174		1220	0.015		1220	0.0315942		1220	0.017971
1248	0.0767141		1230	0.0845799		1230	0.0634783		1230	0.0460123		1230	0.0628261		1230	0.054087		1248	0.025		1230	0.0321739		1230	0.0236957		1230	0.0256522		1230	0.0311594		1230	0.0175362
1264	0.0784605		1240	0.0820868		1240	0.0617575		1240	0.047		1240	0.0624066		1240	0.0519565		1264	0.026		1240	0.0334783		1240	0.0267391		1240	0.0167391		1240	0.0285507		1240	0.0118841
1272	0.0750323		1250	0.0879565		1250	0.0636287		1250	0.0493043		1250	0.063769		1250	0.0569626		1272	0.022		1250	0.0304348		1250	0.0241304		1250	0.0171739		1250	0.0324638		1250	0.0146377
1280	0.0730918		1260	0.0853647		1260	0.0627826		1260	0.0512366		1260	0.0646087		1260	0.053913		1280	0.023		1260	0.0330435		1260	0.0330435		1260	0.0195652		1260	0.0276812		1260	0.0163768
1296	0.0770375		1270	0.0871653		1270	0.0634348		1270	0.0486522		1270	0.0635217		1270	0.0555307		1296	0.0245		1270	0.0334783		1270	0.0319565		1270	0.0178261		1270	0.0295652		1270	0.0152174
1304	0.0822768		1280	0.0868883		1280	0.0672968		1280	0.0513324		1280	0.0651314		1280	0.0583043		1304	0.025		1280	0.0365217		1280	0.0269565		1280	0.0180435		1280	0.0321739		1280	0.0211594
1320	0.0820828		1290	0.0869344		1290	0.0647826		1290	0.051		1290	0.0666087		1290	0.0556649		1320	0.0245		1290	0.033913		1290	0.0286957		1290	0.0156522		1290	0.0249275		1290	0.0171014
1328	0.0809185		1300	0.0883043		1300	0.0683785		1300	0.05162		1300	0.0675652		1300	0.0570435		1328	0.022		1300	0.0356522		1300	0.0319565		1300	0.0184783		1300	0.0268116		1300	0.0175362
1344	0.0770375		1310	0.0888273		1310	0.0636287		1310	0.0491756		1310	0.0682078		1310	0.0580813		1344	0.023		1310	0.0326087		1310	0.0278261		1310	0.021087		1310	0.0378261		1310	0.0150725
1352	0.083625		1320	0.0915974		1320	0.0680963		1320	0.0506087		1320	0.0676522		1320	0.0541739		1352	0.024		1320	0.0243478		1320	0.0286957		1320	0.0284783		1320	0.0301449		1320	0.0207246
1360	0.0866106		1330	0.0932133		1330	0.0682609		1330	0.0523869		1330	0.0696087		1330	0.0611739		1360	0.026		1330	0.0330435		1330	0.028913		1330	0.0191304		1330	0.0305797		1330	0.022029
1376	0.0840233		1340	0.0910434		1340	0.0672609		1340	0.0525217		1340	0.0721631		1340	0.0615268		1376	0.0225		1340	0.036087		1340	0.0363043		1340	0.0191304		1340	0.0298551		1340	0.0181159
1384	0.0832471		1350	0.0903913		1350	0.0689779		1350	0.05301		1350	0.0702734		1350	0.0593478		1384	0.0245		1350	0.0343478		1350	0.0367391		1350	0.0186957		1350	0.0347826		1350	0.0168116
1392	0.0827943		1360	0.0945374		1360	0.067913		1360	0.0523478		1360	0.067087		1360	0.0606318		1392	0.0265		1360	0.0395652		1360	0.0332609		1360	0.0234783		1360	0.0294203		1360	0.0184058
1408	0.0858344		1370	0.0910435		1370	0.0683043		1370	0.0541739		1370	0.0653511		1370	0.0625652		1408	0.0265		1370	0.0391304		1370	0.0293478		1370	0.0180435		1370	0.0289855		1370	0.0189855
1416	0.0875		1380	0.0944137		1380	0.0678001		1380	0.0518597		1380	0.072087		1380	0.0614783		1416	0.0275		1380	0.0386957		1380	0.031087		1380	0.0206522		1380	0.0346377		1380	0.0202899
1424	0.0882924		1390	0.0955679		1390	0.0693913		1390	0.0542609		1390	0.0713044		1390	0.0633166		1424	0.0285		1390	0.0373913		1390	0.035		1390	0.0241304		1390	0.0343478		1390	0.0172464
1432	0.0906856		1400	0.0966297		1400	0.074087		1400	0.0541603		1400	0.0704052		1400	0.0627826		1432	0.027		1400	0.0421739		1400	0.0417391		1400	0.021087		1400	0.0334783		1400	0.0175362
1448	0.090621		1410	0.0982609		1410	0.0701185		1410	0.0553478		1410	0.0730435		1410	0.065017		1448	0.028		1410	0.0382609		1410	0.0384783		1410	0.0215217		1410	0.0337681		1410	0.0228986
1456	0.0900388		1420	0.0976454		1420	0.0713044		1420	0.0533455		1420	0.0706522		1420	0.0625652		1456	0.0275		1420	0.0430435		1420	0.0304348		1420	0.0223913		1420	0.0327536		1420	0.0207246
1464	0.0917853		1430	0.0967221		1430	0.07595		1430	0.0552174		1430	0.0733058		1430	0.0658696		1464	0.0255		1430	0.0313043		1430	0.03		1430	0.0256522		1430	0.027971		1430	0.0152174
1472	0.09225		1440	0.0987073		1440	0.0732694		1440	0.055694		1440	0.0725147		1440	0.0639878		1472	0.027		1440	0.0426087		1440	0.0297826		1440	0.0221739		1440	0.0344928		1440	0.0214493
1480	0.0902329		1450	0.0981071		1450	0.0777826		1450	0.0605828		1450	0.0746522		1450	0.0663913		1480	0.0305		1450	0.0473913		1450	0.0313043		1450	0.0171739		1450	0.0389855		1450	0.0210145
1488	0.0903485		1460	0.100185		1460	0.0750094		1460	0.0530435		1460	0.0777826		1460	0.0650435		1488	0.0295		1460	0.0365217		1460	0.0365217		1460	0.0221739		1460	0.0355072		1460	0.0198551
1496	0.0928202		1470	0.102565		1470	0.0745391		1470	0.0599597		1470	0.0733058		1470	0.0695652		1496	0.024		1470	0.0395652		1470	0.0397826		1470	0.0326087		1470	0.032029		1470	0.0226087
1504	0.092875		1480	0.104294		1480	0.0751975		1480	0.0568696		1480	0.0767391		1480	0.0664936		1504	0.028		1480	0.0391304		1480	0.0417391		1480	0.0169565		1480	0.034058		1480	0.0208696
1512	0.0935317		1490	0.100416		1490	0.0772197		1490	0.0606957		1490	0.0780522		1490	0.0673478		1512	0.0315		1490	0.0395652		1490	0.0345652		1490	0.0245652		1490	0.0315942		1490	0.0189855
1528	0.0941138		1500	0.102862		1500	0.0721304		1500	0.0609663		1500	0.0794783		1500	0.0710131		1528	0.0275		1500	0.0391304		1500	0.0363043		1500	0.0191304		1500	0.0271014		1500	0.0218841
1536	0.097375		1510	0.109003		1510	0.0806998		1510	0.0592408		1510	0.0795217		1510	0.0653043		1536	0.0285		1510	0.0408696		1510	0.0326087		1510	0.0295652		1510	0.0356522		1510	0.0173913
1560	0.101562		1520	0.102124		1520	0.0755217		1520	0.0546522		1520	0.0785356		1520	0.0716957		1560	0.029		1520	0.0530435		1520	0.0306522		1520	0.0178261		1520	0.0343478		1520	0.0215942
1592	0.101358		1530	0.110261		1530	0.0797122		1530	0.057084		1530	0.0821739		1530	0.0697391		1592	0.0315		1530	0.0443478		1530	0.0373913		1530	0.0215217		1530	0.036087		1530	0.02
1600	0.1005		1540	0.107525		1540	0.079087		1540	0.0593043		1540	0.0791949		1540	0.0687757		1600	0.0385		1540	0.0456522		1540	0.0419565		1540	0.0197826		1540	0.0353623		1540	0.0166667
1616	0.10304		1550	0.106925		1550	0.0808879		1550	0.058087		1550	0.0787114		1550	0.0753043		1616	0.0285		1550	0.0391304		1550	0.0356522		1550	0.0278261		1550	0.0394203		1550	0.0186957
1624	0.10025		1560	0.110388		1560	0.0833913		1560	0.0591449		1560	0.0816087		1560	0.0703866		1624	0.031		1560	0.0404348		1560	0.0430435		1560	0.0206522		1560	0.0371014		1560	0.0172464
1632	0.108732		1570	0.107202		1570	0.0802295		1570	0.0601515		1570	0.0846957		1570	0.0720435		1632	0.0315		1570	0.0430435		1570	0.0404348		1570	0.0226087		1570	0.0413043		1570	0.0197101
1648	0.105433		1580	0.114312		1580	0.0818696		1580	0.0634783		1580	0.085919		1580	0.075		1648	0.0325		1580	0.0391304		1580	0.04		1580	0.0254348		1580	0.0368116		1580	0.0171014
1656	0.106856		1590	0.110572		1590	0.0836155		1590	0.0631231		1590	0.0845652		1590	0.0724002		1656	0.0325		1590	0.0443478		1590	0.0358696		1590	0.0263043		1590	0.0352174		1590	0.0172464
1664	0.107439		1600	0.114174		1600	0.0804176		1600	0.0620435		1600	0.0872174		1600	0.0762174		1664	0.0325		1600	0.0395652		1600	0.0371739		1600	0.0197826		1600	0.037971		1600	0.017971
1672	0.103752		1610	0.115059		1610	0.0807468		1610	0.0646522		1610	0.0828865		1610	0.0793043		1672	0.0295		1610	0.0417391		1610	0.038913		1610	0.0295652		1610	0.0357971		1610	0.0185507
1680	0.107439		1620	0.112957		1620	0.0848696		1620	0.0650882		1620	0.0866221		1620	0.0770091		1680	0.035		1620	0.0495652		1620	0.0391304		1620	0.0163043		1620	0.0369565		1620	0.0282609
1704	0.106727		1630	0.117452		1630	0.0858728		1630	0.0637391		1630	0.0841304		1630	0.0767391		1704	0.029		1630	0.0521739		1630	0.0347826		1630	0.0208696		1630	0.0314493		1630	0.025942
1712	0.106921		1640	0.112		1640	0.0851304		1640	0.0633148		1640	0.0892609		1640	0.0779041		1712	0.03		1640	0.0473913		1640	0.0391304		1640	0.0245652		1640	0.0331884		1640	0.0214493
1720	0.111708		1650	0.118504		1650	0.0879762		1650	0.0627876		1650	0.0856113		1650	0.0741304		1720	0.033		1650	0.0469565		1650	0.035		1650	0.0182609		1650	0.0437681		1650	0.0228986
1728	0.107956		1660	0.117783		1660	0.0843913		1660	0.0652174		1660	0.0871739		1660	0.0756956		1728	0.03		1660	0.0495652		1660	0.033913		1660	0.0219565		1660	0.0427536		1660	0.0205797
1744	0.110285		1670	0.115143		1670	0.0863901		1670	0.0667826		1670	0.0879406		1670	0.0775461		1744	0.0305		1670	0.0534783		1670	0.0458696		1670	0.0226087		1670	0.0355072		1670	0.0218841
1752	0.114209		1680	0.120776		1680	0.0858261		1680	0.0640337		1680	0.0884348		1680	0.0805889		1752	0.0305		1680	0.0378261		1680	0.0376087		1680	0.0232609		1680	0.0444928		1680	0.0256522
1760	0.111384		1690	0.121		1690	0.0893529		1690	0.0674847		1690	0.0889565		1690	0.0821739		1760	0.03		1690	0.0404348		1690	0.0406522		1690	0.0219565		1690	0.0407246		1690	0.0247826
1768	0.11326		1700	0.122899		1700	0.0885652		1700	0.0646087		1700	0.0911739		1700	0.0820435		1768	0.0305		1700	0.0508696		1700	0.0382609		1700	0.023913		1700	0.0375362		1700	0.026087
1776	0.112125		1710	0.121407		1710	0.0907167		1710	0.0664783		1710	0.0942252		1710	0.0842134		1776	0.032		1710	0.0513043		1710	0.0443478		1710	0.0217391		1710	0.0481159		1710	0.0256522
1784	0.111708		1720	0.123957		1720	0.0883653		1720	0.0704084		1720	0.0891711		1720	0.0859565		1784	0.03		1720	0.0491304		1720	0.0471739		1720	0.0258696		1720	0.0389855		1720	0.0223188
1792	0.112096		1730	0.121653		1730	0.089		1730	0.0695936		1730	0.0943913		1730	0.0836522		1792	0.034		1730	0.043913		1730	0.038913		1730	0.0226087		1730	0.0350725		1730	0.024058
1808	0.113195		1740	0.118929		1740	0.0901994		1740	0.0673478		1740	0.0906214		1740	0.0839896		1808	0.0325		1740	0.0430435		1740	0.0378261		1740	0.0230435		1740	0.035942		1740	0.0201449
1816	0.113389		1750	0.127378		1750	0.0909565		1750	0.0697373		1750	0.0952609		1750	0.0811739		1816	0.0295		1750	0.0456522		1750	0.0413043		1750	0.0252174		1750	0.0355072		1750	0.0223188
1824	0.113195		1760	0.123269		1760	0.0885064		1760	0.0706522		1760	0.0929067		1760	0.0829565		1824	0.0395		1760	0.0452174		1760	0.0391304		1760	0.0278261		1760	0.0392754		1760	0.0282609
1840	0.11423		1770	0.128163		1770	0.0882713		1770	0.0697853		1770	0.094		1770	0.0825217		1840	0.0295		1770	0.0486957		1770	0.0334783		1770	0.0304348		1770	0.0369565		1770	0.0268116
1848	0.116622		1780	0.129686		1780	0.093087		1780	0.068913		1780	0.0956087		1780	0.0849293		1848	0.03		1780	0.0517391		1780	0.0395652		1780	0.026087		1780	0.0381159		1780	0.0246377
1856	0.119062		1790	0.127391		1790	0.0903875		1790	0.0722776		1790	0.0930825		1790	0.0913913		1856	0.0335		1790	0.0465217		1790	0.0445652		1790	0.0241304		1790	0.0405797		1790	0.0233333
1864	0.117206		1800	0.129224		1800	0.0933478		1800	0.0718261		1800	0.0958261		1800	0.0837659		1864	0.0325		1800	0.0478261		1800	0.0456522		1800	0.0252174		1800	0.0452174		1800	0.0201449
1872	0.115395		1810	0.128486		1810	0.0904345		1810	0.0737826		1810	0.0955436		1810	0.0843913		1872	0.0335		1810	0.04		1810	0.0497826		1810	0.0243478		1810	0.0475362		1810	0.0181159
1880	0.120181		1820	0.128024		1820	0.0991347		1820	0.0706001		1820	0.096913		1820	0.0879565		1880	0.03		1820	0.0456522		1820	0.0382609		1820	0.0341304		1820	0.0349275		1820	0.0295652
1888	0.118435		1830	0.132435		1830	0.0930211		1830	0.0741304		1830	0.0981366		1830	0.0880168		1888	0.0425		1830	0.0495652		1830	0.0334783		1830	0.0234783		1830	0.0423188		1830	0.0330435
1904	0.11727		1840	0.133887		1840	0.0957826		1840	0.075441		1840	0.0984348		1840	0.0892609		1904	0.03		1840	0.0495652		1840	0.0497826		1840	0.0232609		1840	0.0528986		1840	0.0281159
1912	0.123592		1850	0.132972		1850	0.0969714		1850	0.0690184		1850	0.0999824		1850	0.089087		1912	0.0325		1850	0.0526087		1850	0.0445652		1850	0.038913		1850	0.0523188		1850	0.0291304
1928	0.122898		1860	0.136522		1860	0.097087		1860	0.0732174		1860	0.0997391		1860	0.0866087		1928	0.0375		1860	0.0569565		1860	0.0504348		1860	0.0208696		1860	0.0468116		1860	0.0256522
1936	0.125938		1870	0.138391		1870	0.0963043		1870	0.0750435		1870	0.0992609		1870	0.0915966		1936	0.0355		1870	0.056087		1870	0.045		1870	0.0315217		1870	0.0553623		1870	0.025942
1944	0.123739		1880	0.141093		1880	0.102709		1880	0.0757765		1880	0.0985761		1880	0.0915652		1944	0.0365		1880	0.0508696		1880	0.0441304		1880	0.0291304		1880	0.045942		1880	0.0289855
1960	0.126676		1890	0.13615		1890	0.0949918		1890	0.0701208		1890	0.102957		1890	0.0898067		1960	0.0405		1890	0.0604348		1890	0.0395652		1890	0.0282609		1890	0.0486957		1890	0.0286957
1968	0.126779		1900	0.136519		1900	0.0955652		1900	0.0743478		1900	0.0997826		1900	0.0938261		1968	0.032		1900	0.0547826		1900	0.0421739		1900	0.0258696		1900	0.0553623		1900	0.0253623
1976	0.129625		1910	0.135		1910	0.103913		1910	0.0832174		1910	0.0975653		1910	0.0958475		1976	0.0405		1910	0.0526087		1910	0.045		1910	0.0295652		1910	0.0528986		1910	0.0282609
1984	0.128083		1920	0.13338		1920	0.0991817		1920	0.0789877		1920	0.10574		1920	0.0928261		1984	0.0455		1920	0.0517391		1920	0.0430435		1920	0.0254348		1920	0.0471014		1920	0.0282609
1992	0.129375		1930	0.138874		1930	0.104391		1930	0.0733321		1930	0.099		1930	0.094087		1992	0.036		1930	0.0530435		1930	0.046087		1930	0.0321739		1930	0.0492754		1930	0.0242029
2000	0.130207		1940	0.139889		1940	0.099703		1940	0.0780435		1940	0.10218		1940	0.0904348		2000	0.0405		1940	0.0726087		1940	0.0495652		1940	0.0308696		1940	0.0534783		1940	0.0291304
2008	0.129948		1950	0.139612		1950	0.10413		1950	0.077913		1950	0.103913		1950	0.0935656		2008	0.0415		1950	0.0604348		1950	0.05		1950	0.0297826		1950	0.0523188		1950	0.0317391
2016	0.12956		1960	0.141182		1960	0.0973947		1960	0.0751054		1960	0.105957		1960	0.0973913		2016	0.0355		1960	0.0569565		1960	0.0463043		1960	0.0297826		1960	0.0473913		1960	0.0295652
2024	0.130595		1970	0.140043		1970	0.103913		1970	0.0796956		1970	0.105087		1970	0.0937826		2024	0.038		1970	0.056087		1970	0.0445652		1970	0.0291304		1970	0.0437681		1970	0.0291304
2032	0.135446		1980	0.144598		1980	0.10586		1980	0.0809528		1980	0.106487		1980	0.0980435		2032	0.0335		1980	0.066087		1980	0.0471739		1980	0.0291304		1980	0.0437681		1980	0.023913
2040	0.132083		1990	0.145337		1990	0.101478		1990	0.0786522		1990	0.104377		1990	0.0975479		2040	0.0375		1990	0.06		1990	0.051087		1990	0.0265217		1990	0.0434783		1990	0.0288406
2048	0.132665		2000	0.147826		2000	0.108164		2000	0.080857		2000	0.105696		2000	0.0960435		2048	0.0315		2000	0.0586957		2000	0.0502174		2000	0.0317391		2000	0.0423188		2000	0.0218841
2072	0.136287		2010	0.140453		2010	0.106696		2010	0.0804256		2010	0.106739		2010	0.0986665		2072	0.0335		2010	0.0630435		2010	0.0623913		2010	0.0265217		2010	0.0449275		2010	0.0292754
2080	0.129625		2020	0.14506		2020	0.10412		2020	0.0803043		2020	0.111629		2020	0.0956087		2080	0.0355		2020	0.0591304		2020	0.0515217		2020	0.031087		2020	0.0430435		2020	0.0337681
2088	0.134994		2030	0.144696		2030	0.105295		2030	0.0784126		2030	0.108948		2030	0.0992609		2088	0.0375		2030	0.0678261		2030	0.053913		2030	0.0352174		2030	0.047971		2030	0.0352174
2096	0.132665		2040	0.144321		2040	0.107043		2040	0.0787391		2040	0.107		2040	0.103857		2096	0.0355		2040	0.0586957		2040	0.0519565		2040	0.0354348		2040	0.0405797		2040	0.0344928
2112	0.130983		2050	0.143721		2050	0.104073		2050	0.0856957		2050	0.108478		2050	0.100826		2112	0.036		2050	0.0513043		2050	0.0506522		2050	0.0293478		2050	0.0449275		2050	0.027971
2120	0.133563		2060	0.146168		2060	0.109387		2060	0.0861771		2060	0.109261		2060	0.101172		2120	0.0355		2060	0.0617391		2060	0.0617391		2060	0.03		2060	0.0402899		2060	0.0324638
2128	0.136158		2070	0.148938		2070	0.10913		2070	0.0835652		2070	0.110926		2070	0.100609		2128	0.034		2070	0.0573913		2070	0.0586957		2070	0.0380435		2070	0.0430435		2070	0.0353623
2144	0.133981		2080	0.148652		2080	0.106518		2080	0.0845955		2080	0.11113		2080	0.100783		2144	0.045		2080	0.0621739		2080	0.0578261		2080	0.0328261		2080	0.0468116		2080	0.0366667
2160	0.139457		2090	0.147091		2090	0.107694		2090	0.0838765		2090	0.110706		2090	0.104528		2160	0.04		2090	0.0604348		2090	0.0523913		2090	0.03		2090	0.0527536		2090	0.0294203
2176	0.143014		2100	0.156094		2100	0.109		2100	0.0833478		2100	0.112087		2100	0.104826		2176	0.041		2100	0.0547826		2100	0.0517391		2100	0.0356522		2100	0.0472464		2100	0.0297101
2184	0.139521		2110	0.153093		2110	0.108822		2110	0.0888133		2110	0.114485		2110	0.102738		2184	0.0375		2110	0.0730435		2110	0.0484783		2110	0.0280435		2110	0.0507246		2110	0.0281159
2192	0.141625		2120	0.156833		2120	0.11113		2120	0.0864348		2120	0.120043		2120	0.107		2192	0.037		2120	0.0569565		2120	0.0436957		2120	0.0308696		2120	0.0526087		2120	0.027971
2200	0.141009		2130	0.151522		2130	0.112867		2130	0.0841304		2130	0.11409		2130	0.103435		2200	0.0385		2130	0.0656522		2130	0.0530435		2130	0.0369565		2130	0.0588406		2130	0.027971
2208	0.146701		2140	0.155709		2140	0.110348		2140	0.0868961		2140	0.113348		2140	0.101174		2208	0.039		2140	0.0547826		2140	0.0532609		2140	0.0286957		2140	0.0573913		2140	0.0449275
2224	0.142375		2150	0.156304		2150	0.110559		2150	0.0810487		2150	0.116111		2150	0.105647		2224	0.036		2150	0.0591304		2150	0.0517391		2150	0.0378261		2150	0.0575362		2150	0.0256522
2232	0.138357		2160	0.152355		2160	0.107348		2160	0.0839565		2160	0.112652		2160	0.105913		2232	0.041		2160	0.0608696		2160	0.053913		2160	0.0291304		2160	0.0536232		2160	0.0334783
2240	0.145602		2170	0.158126		2170	0.111268		2170	0.0901553		2170	0.111565		2170	0.107884		2240	0.048		2170	0.0617391		2170	0.0480435		2170	0.0356522		2170	0.0508696		2170	0.0362319
2248	0.147607		2180	0.159141		2180	0.113261		2180	0.089		2180	0.114573		2180	0.108261		2248	0.0495		2180	0.0656522		2180	0.0506522		2180	0.0354348		2180	0.0428986		2180	0.0342029
2256	0.147607		2190	0.15687		2190	0.115304		2190	0.0919287		2190	0.115696		2190	0.109		2256	0.037		2190	0.0573913		2190	0.0591304		2190	0.0326087		2190	0.0488406		2190	0.0347826
2264	0.149677		2200	0.159557		2200	0.1155		2200	0.0886087		2200	0.119627		2200	0.10954		2264	0.039		2200	0.0569565		2200	0.0613043		2200	0.0284783		2200	0.047971		2200	0.0295652
2272	0.148383		2210	0.157387		2210	0.115406		2210	0.0902991		2210	0.120957		2210	0.108217		2272	0.043		2210	0.0591304		2210	0.058913		2210	0.0382609		2210	0.0504348		2210	0.0408696
2280	0.149188		2220	0.158957		2220	0.116347		2220	0.0900435		2220	0.119696		2220	0.107616		2280	0.049		2220	0.0547826		2220	0.0576087		2220	0.0306522		2220	0.0453623		2220	0.035942
2320	0.149935		2230	0.160391		2230	0.115		2230	0.0972174		2230	0.12087		2230	0.106783		2320	0.0445		2230	0.0665217		2230	0.0563043		2230	0.0380435		2230	0.0478261		2230	0.0373913
2336	0.153187		2240	0.167775		2240	0.113055		2240	0.0941814		2240	0.120111		2240	0.106826		2336	0.0425		2240	0.0608696		2240	0.051087		2240	0.036087		2240	0.0511594		2240	0.0344928
2344	0.151743		2250	0.160236		2250	0.116043		2250	0.096087		2250	0.117696		2250	0.109217		2344	0.0425		2250	0.05		2250	0.0530435		2250	0.0369565		2250	0.0614493		2250	0.0323188
2360	0.152199		2260	0.162739		2260	0.114419		2260	0.0874233		2260	0.12055		2260	0.113609		2360	0.052		2260	0.06		2260	0.0569565		2260	0.04		2260	0.0657971		2260	0.0382609
2368	0.160349		2270	0.158218		2270	0.114936		2270	0.0919766		2270	0.122044		2270	0.115133		2368	0.0435		2270	0.0630435		2270	0.063913		2270	0.0306522		2270	0.0533333		2270	0.0386957
2376	0.154787		2280	0.162004		2280	0.120217		2280	0.0893044		2280	0.122261		2280	0.112941		2376	0.0435		2280	0.0643478		2280	0.0617391		2280	0.036087		2280	0.0530435		2280	0.0310145
2384	0.153752		2290	0.164826		2290	0.118604		2290	0.090347		2290	0.117913		2290	0.114		2384	0.034		2290	0.066087		2290	0.0676087		2290	0.0402174		2290	0.0434783		2290	0.0337681
2392	0.157439		2300	0.166831		2300	0.115218		2300	0.094913		2300	0.12033		2300	0.113087		2392	0.0485		2300	0.073913		2300	0.0676087		2300	0.0304348		2300	0.0523188		2300	0.0371014
2400	0.155813		2310	0.169261		2310	0.117193		2310	0.0994057		2310	0.124652		2310	0.113522		2400	0.046		2310	0.066087		2310	0.0595652		2310	0.0386957		2310	0.0676812		2310	0.0417391
2408	0.154657		2320	0.165374		2320	0.11987		2320	0.0937826		2320	0.125609		2320	0.115402		2408	0.0405		2320	0.0778261		2320	0.0634783		2320	0.0356522		2320	0.0717391		2320	0.0384058
2416	0.1489		2330	0.164272		2330	0.123522		2330	0.0906346		2330	0.121335		2330	0.113783		2416	0.039		2330	0.0730435		2330	0.0634783		2330	0.0306522		2330	0.0592754		2330	0.0462319
2424	0.161796		2340	0.166217		2340	0.120862		2340	0.0941739		2340	0.12487		2340	0.114522		2424	0.0455		2340	0.0682609		2340	0.058913		2340	0.0363043		2340	0.0586957		2340	0.0398551
2432	0.154875		2350	0.166528		2350	0.118181		2350	0.0966522		2350	0.124462		2350	0.111912		2432	0.049		2350	0.0778261		2350	0.0630435		2350	0.0336957		2350	0.0523188		2350	0.0463768
2440	0.157697		2360	0.174423		2360	0.120485		2360	0.100987		2360	0.12413		2360	0.118217		2440	0.046		2360	0.0747826		2360	0.0671739		2360	0.038913		2360	0.0537681		2360	0.0313043
2464	0.161578		2370	0.168913		2370	0.120826		2370	0.0974783		2370	0.125217		2370	0.115581		2464	0.051		2370	0.063913		2370	0.0702174		2370	0.04		2370	0.0536232		2370	0.0392754
2472	0.157827		2380	0.167682		2380	0.12373		2380	0.0987826		2380	0.124217		2380	0.117826		2472	0.055		2380	0.0734783		2380	0.0643478		2380	0.0393478		2380	0.0621739		2380	0.0353623
2480	0.160437		2390	0.169067		2390	0.120767		2390	0.100087		2390	0.126395		2390	0.116878		2480	0.0505		2390	0.0817391		2390	0.0613043		2390	0.0371739		2390	0.0511594		2390	0.0407246
2488	0.154204		2400	0.171791		2400	0.119565		2400	0.0927914		2400	0.128813		2400	0.117		2488	0.0515		2400	0.0604348		2400	0.0726087		2400	0.0380435		2400	0.052029		2400	0.0357971
2496	0.156727		2410	0.171791		2410	0.122602		2410	0.099166		2410	0.128435		2410	0.122261		2496	0.047		2410	0.0708696		2410	0.076087		2410	0.0367391		2410	0.0585507		2410	0.0326087
2512	0.159961		2420	0.17513		2420	0.12187		2420	0.0956522		2420	0.131783		2420	0.117729		2512	0.0475		2420	0.0791304		2420	0.0613043		2420	0.04		2420	0.0515942		2420	0.0413043
2520	0.164618		2430	0.173967		2430	0.119639		2430	0.102043		2430	0.129087		2430	0.11987		2520	0.045		2430	0.076087		2430	0.0632609		2430	0.0354348		2430	0.06		2430	0.0386957
2536	0.167788		2440	0.175783		2440	0.12848		2440	0.100891		2440	0.126439		2440	0.120217		2536	0.046		2440	0.0682609		2440	0.0565217		2440	0.0417391		2440	0.0562319		2440	0.0347826
2544	0.168758		2450	0.174054		2450	0.128913		2450	0.100987		2450	0.131217		2450	0.120261		2544	0.049		2450	0.0730435		2450	0.0630435		2450	0.0382609		2450	0.0488406		2450	0.0402899
2552	0.163519		2460	0.175762		2460	0.132609		2460	0.0981739		2460	0.130746		2460	0.12019		2552	0.053		2460	0.0686956		2460	0.0719565		2460	0.036087		2460	0.0491304		2460	0.0452174
2560	0.163713		2470	0.175254		2470	0.130991		2470	0.104043		2470	0.130526		2470	0.124217		2560	0.053		2470	0.0708696		2470	0.0673913		2470	0.0415217		2470	0.0472464		2470	0.04
2568	0.167076		2480	0.176391		2480	0.128739		2480	0.104151		2480	0.134174		2480	0.124754		2568	0.0505		2480	0.0713044		2480	0.0682609		2480	0.0419565		2480	0.0501449		2480	0.0466667
2576	0.166688		2490	0.177362		2490	0.126787		2490	0.0981116		2490	0.13387		2490	0.123957		2576	0.0445		2490	0.0913043		2490	0.0619565		2490	0.0432609		2490	0.0526087		2490	0.0410145
2584	0.16307		2500	0.172913		2500	0.130783		2500	0.100174		2500	0.13268		2500	0.120682		2584	0.0445		2500	0.0804348		2500	0.0652174		2500	0.035		2500	0.0565217		2500	0.0431884
2592	0.164625		2510	0.176039		2510	0.129		2510	0.106499		2510	0.131348		2510	0.125913		2592	0.047		2510	0.083913		2510	0.0684783		2510	0.0369565		2510	0.0550725		2510	0.0392754
2600	0.165977		2520	0.178578		2520	0.13243		2520	0.101739		2520	0.130483		2520	0.127707		2600	0.056		2520	0.0747826		2520	0.0719565		2520	0.0393478		2520	0.0476812		2520	0.04
2608	0.171733		2530	0.178763		2530	0.128482		2530	0.105087		2530	0.132348		2530	0.12313		2608	0.057		2530	0.0734783		2530	0.0630435		2530	0.036087		2530	0.0437681		2530	0.033913
2616	0.175162		2540	0.177701		2540	0.129913		2540	0.103		2540	0.140063		2540	0.127348		2616	0.053		2540	0.0678261		2540	0.0706522		2540	0.0382609		2540	0.0521739		2540	0.0466667
2624	0.170375		2550	0.182261		2550	0.130783		2550	0.104043		2550	0.137826		2550	0.123009		2624	0.0485		2550	0.0782609		2550	0.0619565		2550	0.0413043		2550	0.0608696		2550	0.0453623
2632	0.170246		2560	0.182628		2560	0.127916		2560	0.100604		2560	0.138696		2560	0.128261		2632	0.0465		2560	0.0721739		2560	0.0628261		2560	0.0408696		2560	0.0597101		2560	0.0397101
2648	0.169534		2570	0.177522		2570	0.129091		2570	0.099214		2570	0.130391		2570	0.128652		2648	0.052		2570	0.0834783		2570	0.0636957		2570	0.0447826		2570	0.0647826		2570	0.0421739
2656	0.17141		2580	0.178763		2580	0.129261		2580	0.105522		2580	0.13222		2580	0.131779		2656	0.049		2580	0.073913		2580	0.0713044		2580	0.0384783		2580	0.0615942		2580	0.037971
2672	0.174062		2590	0.182548		2590	0.131435		2590	0.104774		2590	0.13813		2590	0.12813		2672	0.05		2590	0.07		2590	0.0741304		2590	0.0443478		2590	0.0444928		2590	0.0430435
2688	0.171281		2600	0.182087		2600	0.129814		2600	0.105783		2600	0.134522		2600	0.134087		2688	0.052		2600	0.0717391		2600	0.0702174		2600	0.0347826		2600	0.0582609		2600	0.0433333
2704	0.174968		2610	0.189217		2610	0.134391		2610	0.105636		2610	0.138783		2610	0.128826		2704	0.056		2610	0.0817391		2610	0.066087		2610	0.0382609		2610	0.0555072		2610	0.0446377
2720	0.172375		2620	0.189124		2620	0.135435		2620	0.110522		2620	0.134391		2620	0.130652		2720	0.052		2620	0.0678261		2620	0.065		2620	0.0397826		2620	0.053913		2620	0.0472464
2728	0.173592		2630	0.186174		2630	0.135017		2630	0.114		2630	0.138437		2630	0.136826		2728	0.0595		2630	0.0656522		2630	0.0528261		2630	0.0426087		2630	0.0550725		2630	0.0410145
2736	0.16925		2640	0.182502		2640	0.133324		2640	0.107218		2640	0.142085		2640	0.131958		2736	0.062		2640	0.0765217		2640	0.0632609		2640	0.0447826		2640	0.0555072		2640	0.0450725
2744	0.172574		2650	0.184857		2650	0.132242		2650	0.104342		2650	0.14013		2650	0.133211		2744	0.0535		2650	0.0656522		2650	0.0597826		2650	0.0413043		2650	0.0615942		2650	0.0613043
2752	0.174903		2660	0.186934		2660	0.134923		2660	0.108348		2660	0.140503		2660	0.129609		2752	0.0505		2660	0.0769565		2660	0.0682609		2660	0.0391304		2660	0.06		2660	0.0456522
2760	0.174938		2670	0.189739		2670	0.132261		2670	0.112155		2670	0.141783		2670	0.132435		2760	0.051		2670	0.0804348		2670	0.08		2670	0.0486957		2670	0.0562319		2670	0.0395652
2768	0.176261		2680	0.187697		2680	0.134923		2680	0.10813		2680	0.143799		2680	0.133		2768	0.0625		2680	0.0721739		2680	0.0704348		2680	0.0395652		2680	0.0552174		2680	0.0508696
2776	0.17542		2690	0.186565		2690	0.13787		2690	0.109231		2690	0.139826		2690	0.136388		2776	0.0545		2690	0.0713044		2690	0.0697826		2690	0.0432609		2690	0.05		2690	0.0431884
2784	0.180854		2700	0.186288		2700	0.137792		2700	0.110304		2700	0.141953		2700	0.13513		2784	0.0485		2700	0.0782609		2700	0.0693478		2700	0.0452174		2700	0.06		2700	0.0442029
2792	0.178461		2710	0.193213		2710	0.139391		2710	0.114168		2710	0.141348		2710	0.138348		2792	0.0545		2710	0.0656522		2710	0.0678261		2710	0.0419565		2710	0.066087		2710	0.0427536
2800	0.177167		2720	0.189197		2720	0.135		2720	0.113391		2720	0.139565		2720	0.134151		2800	0.059		2720	0.0747826		2720	0.0702174		2720	0.0421739		2720	0.0585507		2720	0.0462319
2808	0.179495		2730	0.194183		2730	0.137509		2730	0.114522		2730	0.139739		2730	0.134348		2808	0.049		2730	0.0604348		2730	0.0641304		2730	0.0417391		2730	0.0604348		2730	0.0491304
2816	0.1826		2740	0.187913		2740	0.144328		2740	0.108656		2740	0.142568		2740	0.137739		2816	0.058		2740	0.0713044		2740	0.0697826		2740	0.0395652		2740	0.0497101		2740	0.0421739
2824	0.180789		2750	0.191413		2750	0.13787		2750	0.112634		2750	0.146436		2750	0.132808		2824	0.0585		2750	0.0808696		2750	0.0732609		2750	0.0476087		2750	0.0565217		2750	0.0418841
2832	0.180789		2760	0.192428		2760	0.142957		2760	0.10613		2760	0.137217		2760	0.134565		2832	0.053		2760	0.0852174		2760	0.0741304		2760	0.043913		2760	0.0547826		2760	0.0424638
2840	0.179937		2770	0.19626		2770	0.13765		2770	0.113209		2770	0.14103		2770	0.138652		2840	0.043		2770	0.0726087		2770	0.0682609		2770	0.0419565		2770	0.0523188		2770	0.0444928
2848	0.181242		2780	0.199538		2780	0.137321		2780	0.107826		2780	0.140565		2780	0.136925		2848	0.052		2780	0.0765217		2780	0.0617391		2780	0.0447826		2780	0.0653623		2780	0.0517391
2856	0.171733		2790	0.192609		2790	0.143261		2790	0.116996		2790	0.143087		2790	0.140217		2856	0.061		2790	0.0769565		2790	0.0782609		2790	0.048913		2790	0.0514493		2790	0.0553623
2864	0.178418		2800	0.191782		2800	0.137745		2800	0.110652		2800	0.147271		2800	0.141623		2864	0.0525		2800	0.0773913		2800	0.0667391		2800	0.0441304		2800	0.0573913		2800	0.0485507
2872	0.18175		2810	0.193721		2810	0.141883		2810	0.114839		2810	0.146783		2810	0.13913		2872	0.0545		2810	0.0921739		2810	0.0667391		2810	0.0384783		2810	0.0565217		2810	0.0489855
2880	0.180466		2820	0.18952		2820	0.140391		2820	0.112435		2820	0.14815		2820	0.138913		2880	0.0525		2820	0.0773913		2820	0.0652174		2820	0.048913		2820	0.062029		2820	0.0502899
2888	0.178202		2830	0.190813		2830	0.144611		2830	0.117739		2830	0.148478		2830	0.141176		2888	0.0545		2830	0.0852174		2830	0.0756522		2830	0.041087		2830	0.0501449		2830	0.0505797
2896	0.182		2840	0.19626		2840	0.144187		2840	0.118482		2840	0.142656		2840	0.142565		2896	0.0495		2840	0.0856522		2840	0.0654348		2840	0.0467391		2840	0.0526087		2840	0.0471014
2904	0.176455		2850	0.195983		2850	0.141565		2850	0.111867		2850	0.148261		2850	0.143279		2904	0.0535		2850	0.0795652		2850	0.073913		2850	0.0402174		2850	0.0524638		2850	0.0530435
2912	0.187399		2860	0.197784		2860	0.142541		2860	0.110391		2860	0.147565		2860	0.13887		2912	0.059		2860	0.0821739		2860	0.0708696		2860	0.041087		2860	0.0524638		2860	0.0431884
2920	0.187063		2870	0.19987		2870	0.143043		2870	0.121348		2870	0.151783		2870	0.142435		2920	0.06		2870	0.0747826		2870	0.0673913		2870	0.0404348		2870	0.0569565		2870	0.047971
2928	0.184153		2880	0.200508		2880	0.145034		2880	0.117427		2880	0.14771		2880	0.140907		2928	0.055		2880	0.0817391		2880	0.0778261		2880	0.0528261		2880	0.0526087		2880	0.0433333
2936	0.187438		2890	0.201985		2890	0.142729		2890	0.118217		2890	0.150957		2890	0.144913		2936	0.0585		2890	0.0773913		2890	0.075		2890	0.0378261		2890	0.0637681		2890	0.0450725
2944	0.189263		2900	0.197184		2900	0.14387		2900	0.115031		2900	0.149468		2900	0.14713		2944	0.0665		2900	0.0691304		2900	0.076087		2900	0.0482609		2900	0.0553623		2900	0.0488406
2952	0.184864		2910	0.198478		2910	0.143247		2910	0.115893		2910	0.152237		2910	0.141802		2952	0.061		2910	0.0821739		2910	0.0756522		2910	0.043913		2910	0.0502899		2910	0.0488406
2968	0.190168		2920	0.202909		2920	0.149407		2920	0.119739		2920	0.146565		2920	0.140174		2968	0.0675		2920	0.10087		2920	0.0769565		2920	0.0406522		2920	0.0526087		2920	0.0449275
2976	0.191938		2930	0.199307		2930	0.145551		2930	0.119248		2930	0.148913		2930	0.143011		2976	0.0585		2930	0.0726087		2930	0.0636957		2930	0.0526087		2930	0.0502899		2930	0.0482609
2992	0.188616		2940	0.203555		2940	0.147391		2940	0.119043		2940	0.146913		2940	0.144043		2992	0.059		2940	0.0773913		2940	0.0621739		2940	0.0486957		2940	0.0575362		2940	0.0369565
3000	0.186059		2950	0.199652		2950	0.144893		2950	0.122172		2950	0.15399		2950	0.142826		3000	0.052		2950	0.0704348		2950	0.0773913		2950	0.048913		2950	0.0634783		2950	0.0476812
3008	0.186062		2960	0.201293		2960	0.145609		2960	0.115435		2960	0.155261		2960	0.141265		3008	0.0595		2960	0.0973913		2960	0.081087		2960	0.0534783		2960	0.0634783		2960	0.0463768
3016	0.189678		2970	0.200295		2970	0.144611		2970	0.12087		2970	0.15483		2970	0.145522		3016	0.062		2970	0.073913		2970	0.0743478		2970	0.0430435		2970	0.0644928		2970	0.046087
3024	0.193		2980	0.201783		2980	0.147174		2980	0.122364		2980	0.152826		2980	0.148652		3024	0.0625		2980	0.0843478		2980	0.0756522		2980	0.0423913		2980	0.053913		2980	0.047971
3032	0.192561		2990	0.201801		2990	0.14588		2990	0.120739		2990	0.152957		2990	0.144532		3032	0.063		2990	0.0791304		2990	0.078913		2990	0.0493478		2990	0.0547826		2990	0.0475362
3040	0.189715		3000	0.206233		3000	0.152229		3000	0.119392		3000	0.156456		3000	0.147087		3040	0.0605		3000	0.0913043		3000	0.0763043		3000	0.0504348		3000	0.0663768		3000	0.0533333
3056	0.183506		3010	0.206648		3010	0.149826		3010	0.119201		3010	0.155957		3010	0.15026		3056	0.0685		3010	0.0643478		3010	0.0832609		3010	0.0508696		3010	0.0657971		3010	0.0552174
3064	0.18575		3020	0.20097		3020	0.149502		3020	0.126087		3020	0.150478		3020	0.148913		3064	0.059		3020	0.0617391		3020	0.0793478		3020	0.048913		3020	0.065942		3020	0.046087
3080	0.189812		3030	0.195652		3030	0.149913		3030	0.12287		3030	0.152545		3030	0.149812		3080	0.069		3030	0.0747826		3030	0.0778261		3030	0.0415217		3030	0.0617391		3030	0.046087
3088	0.19375		3040	0.198376		3040	0.147573		3040	0.122939		3040	0.153775		3040	0.149435		3088	0.05		3040	0.0921739		3040	0.0795652		3040	0.0447826		3040	0.0571015		3040	0.0472464
3096	0.193014		3050	0.206087		3050	0.152276		3050	0.122172		3050	0.155522		3050	0.149913		3096	0.062		3050	0.0895652		3050	0.0808696		3050	0.0495652		3050	0.0594203		3050	0.0604348
3104	0.19599		3060	0.20831		3060	0.15113		3060	0.120261		3060	0.15687		3060	0.150528		3104	0.0615		3060	0.0891304		3060	0.0741304		3060	0.0534783		3060	0.0685507		3060	0.0563768
3112	0.193208		3070	0.206925		3070	0.15016		3070	0.127435		3070	0.16		3070	0.153		3112	0.0675		3070	0.0778261		3070	0.071087		3070	0.0497826		3070	0.0673913		3070	0.0534783
3128	0.191721		3080	0.205304		3080	0.148373		3080	0.123658		3080	0.156348		3080	0.150565		3128	0.067		3080	0.0882609		3080	0.0832609		3080	0.0486957		3080	0.0673913		3080	0.0514493
3136	0.193767		3090	0.206841		3090	0.15513		3090	0.123035		3090	0.154654		3090	0.150696		3136	0.0665		3090	0.0804348		3090	0.0769565		3090	0.0443478		3090	0.0562319		3090	0.0457971
3144	0.19525		3100	0.207756		3100	0.157731		3100	0.123913		3100	0.15483		3100	0.146501		3144	0.0565		3100	0.0778261		3100	0.0843478		3100	0.0541304		3100	0.0613043		3100	0.0492754
3152	0.197542		3110	0.205125		3110	0.154609		3110	0.128565		3110	0.161906		3110	0.148174		3152	0.074		3110	0.073913		3110	0.0767391		3110	0.0467391		3110	0.0549275		3110	0.0601449
3176	0.194761		3120	0.206478		3120	0.155944		3120	0.123275		3120	0.158957		3120	0.149544		3176	0.0685		3120	0.0847826		3120	0.0867391		3120	0.0491304		3120	0.0544928		3120	0.0410145
3192	0.195688		3130	0.210087		3130	0.150818		3130	0.123322		3130	0.156391		3130	0.150348		3192	0.07		3130	0.0891304		3130	0.0923913		3130	0.043913		3130	0.0611594		3130	0.0515942
3200	0.197788		3140	0.207628		3140	0.151783		3140	0.130391		3140	0.159444		3140	0.14838		3200	0.071		3140	0.0734783		3140	0.081087		3140	0.0504348		3140	0.0650725		3140	0.0655072
3216	0.198687		3150	0.208174		3150	0.149737		3150	0.132046		3150	0.162217		3150	0.15087		3216	0.0595		3150	0.0791304		3150	0.0736957		3150	0.0491304		3150	0.0562319		3150	0.0434783
3224	0.201035		3160	0.205679		3160	0.151739		3160	0.126609		3160	0.163356		3160	0.154087		3224	0.067		3160	0.0743478		3160	0.0730435		3160	0.0502174		3160	0.0521739		3160	0.0482609
3232	0.202329		3170	0.207037		3170	0.152448		3170	0.134609		3170	0.156696		3170	0.154376		3232	0.0685		3170	0.101304		3170	0.0802174		3170	0.0471739		3170	0.0549275		3170	0.053913
3248	0.199871		3180	0.211304		3180	0.15213		3180	0.125096		3180	0.159043		3180	0.155391		3248	0.0575		3180	0.0765217		3180	0.0771739		3180	0.0491304		3180	0.055942		3180	0.0543478
3256	0.198965		3190	0.216174		3190	0.155348		3190	0.131783		3190	0.161686		3190	0.15513		3256	0.0645		3190	0.0865217		3190	0.0771739		3190	0.0493478		3190	0.0495652		3190	0.0597101
3272	0.206856		3200	0.212373		3200	0.155756		3200	0.123083		3200	0.157261		3200	0.15613		3272	0.073		3200	0.0808696		3200	0.0734783		3200	0.0554348		3200	0.0547826		3200	0.0498551
3288	0.200536		3210	0.212156		3210	0.157261		3210	0.126725		3210	0.163522		3210	0.154376		3288	0.0625		3210	0.0834783		3210	0.0734783		3210	0.0458696		3210	0.0476812		3210	0.0489855
3296	0.206062		3220	0.21048		3220	0.154609		3220	0.126913		3220	0.15839		3220	0.152304		3296	0.0725		3220	0.0786957		3220	0.0804348		3220	0.0506522		3220	0.0604348		3220	0.0515942
3304	0.197736		3230	0.210696		3230	0.162105		3230	0.131652		3230	0.165087		3230	0.154108		3304	0.056		3230	0.0782609		3230	0.0702174		3230	0.0552174		3230	0.0601449		3230	0.0492754
3320	0.200388		3240	0.214127		3240	0.155286		3240	0.127205		3240	0.166256		3240	0.155913		3320	0.08		3240	0.0791304		3240	0.0780435		3240	0.0471739		3240	0.0673913		3240	0.0463768
3328	0.20525		3250	0.210896		3250	0.156783		3250	0.130565		3250	0.165		3250	0.153079		3328	0.0675		3250	0.0847826		3250	0.0823913		3250	0.0463043		3250	0.0691304		3250	0.0565217
3336	0.206836		3260	0.220822		3260	0.158437		3260	0.128115		3260	0.158653		3260	0.157826		3336	0.0655		3260	0.0817391		3260	0.0876087		3260	0.05		3260	0.062029		3260	0.056087
3360	0.199741		3270	0.211609		3270	0.158652		3270	0.120159		3270	0.162565		3270	0.153913		3360	0.064		3270	0.0773913		3270	0.0865217		3270	0.056087		3270	0.0655072		3270	0.0510145
3368	0.205045		3280	0.214124		3280	0.159001		3280	0.126435		3280	0.166304		3280	0.157957		3368	0.07		3280	0.0721739		3280	0.0797826		3280	0.0515217		3280	0.0604348		3280	0.0644928
3376	0.205951		3290	0.213043		3290	0.161348		3290	0.134261		3290	0.162783		3290	0.156927		3376	0.069		3290	0.0878261		3290	0.0876087		3290	0.0491304		3290	0.062029		3290	0.0521739
3384	0.203881		3300	0.218329		3300	0.158695		3300	0.130704		3300	0.164261		3300	0.157739		3384	0.0655		3300	0.0686956		3300	0.0754348		3300	0.0513043		3300	0.0491304		3300	0.0657971
3392	0.205951		3310	0.214404		3310	0.155522		3310	0.133043		3310	0.1634		3310	0.158652		3392	0.0745		3310	0.0826087		3310	0.0891304		3310	0.0447826		3310	0.0501449		3310	0.046087
3400	0.208862		3320	0.218421		3320	0.162481		3320	0.126534		3320	0.162		3320	0.157956		3400	0.0705		3320	0.0752174		3320	0.0745652		3320	0.0495652		3320	0.0552174		3320	0.0476812
3416	0.200129		3330	0.218236		3330	0.160174		3330	0.126246		3330	0.160631		3330	0.160104		3416	0.0775		3330	0.0782609		3330	0.076087		3330	0.0541304		3330	0.0597101		3330	0.0643478
3432	0.206339		3340	0.214404		3340	0.161348		3340	0.125391		3340	0.164718		3340	0.154043		3432	0.0815		3340	0.0713044		3340	0.0834783		3340	0.0452174		3340	0.0604348		3340	0.0542029
3448	0.209249		3350	0.219043		3350	0.161768		3350	0.131662		3350	0.165957		3350	0.158696		3448	0.0635		3350	0.0756522		3350	0.0858696		3350	0.0469565		3350	0.054058		3350	0.0465217
3464	0.204657		3360	0.214035		3360	0.161609		3360	0.136304		3360	0.165783		3360	0.161715		3464	0.067		3360	0.0947826		3360	0.0697826		3360	0.0554348		3360	0.0601449		3360	0.0626087
3488	0.20382		3370	0.219344		3370	0.162391		3370	0.131854		3370	0.165509		3370	0.155609		3488	0.068		3370	0.0652174		3370	0.0758696		3370	0.0582609		3370	0.0727536		3370	0.0582609
3496	0.21643		3380	0.224654		3380	0.153499		3380	0.131522		3380	0.163783		3380	0.164435		3496	0.0615		3380	0.0782609		3380	0.0841304		3380	0.0534783		3380	0.0666667		3380	0.0471014
3512	0.207875		3390	0.221191		3390	0.16234		3390	0.13787		3390	0.170913		3390	0.159087		3512	0.077		3390	0.0826087		3390	0.0941304		3390	0.0497826		3390	0.0604348		3390	0.0589855
3520	0.207374		3400	0.226217		3400	0.162348		3400	0.132525		3400	0.167355		3400	0.165026		3520	0.069		3400	0.0873913		3400	0.0856522		3400	0.0517391		3400	0.0578261		3400	0.0624638
3528	0.208344		3410	0.218421		3410	0.158672		3410	0.140087		3410	0.172233		3410	0.163739		3528	0.0615		3410	0.0791304		3410	0.0832609		3410	0.0480435		3410	0.0550725		3410	0.055942
3536	0.210155		3420	0.222253		3420	0.167087		3420	0.135113		3420	0.167391		3420	0.163684		3536	0.0795		3420	0.0917391		3420	0.0876087		3420	0.043913		3420	0.0492754		3420	0.0534783
3544	0.222898		3430	0.221884		3430	0.167372		3430	0.1331		3430	0.168304		3430	0.160217		3544	0.067		3430	0.086087		3430	0.0917391		3430	0.051087		3430	0.0598551		3430	0.0626087
3560	0.205886		3440	0.224739		3440	0.161494		3440	0.134261		3440	0.168014		3440	0.163783		3560	0.072		3440	0.0782609		3440	0.0804348		3440	0.0541304		3440	0.0602899		3440	0.0553623
3568	0.215885		3450	0.223038		3450	0.165522		3450	0.141304		3450	0.168522		3450	0.164981		3568	0.066		3450	0.063913		3450	0.0884783		3450	0.053913		3450	0.0594203		3450	0.0492754
3576	0.213062		3460	0.225254		3460	0.163187		3460	0.135305		3460	0.168849		3460	0.165609		3576	0.071		3460	0.0869565		3460	0.0858696		3460	0.0508696		3460	0.0708696		3460	0.0526087
3584	0.212354		3470	0.22747		3470	0.164927		3470	0.136087		3470	0.171565		3470	0.16413		3584	0.0755		3470	0.0878261		3470	0.0852174		3470	0.0495652		3470	0.0482609		3470	0.0589855
3592	0.218823		3480	0.218375		3480	0.167913		3480	0.132525		3480	0.172087		3480	0.166413		3592	0.0575		3480	0.0678261		3480	0.0867391		3480	0.0597826		3480	0.0585507		3480	0.0605797
3600	0.215136		3490	0.217359		3490	0.167889		3490	0.137739		3490	0.168014		3490	0.167398		3600	0.067		3490	0.0665217		3490	0.0897826		3490	0.0541304		3490	0.0581159		3490	0.0624638
3608	0.219146		3500	0.224913		3500	0.167513		3500	0.138708		3500	0.167304		3500	0.160652		3608	0.0735		3500	0.0695652		3500	0.0843478		3500	0.0556522		3500	0.0675362		3500	0.0584058
3616	0.217853		3510	0.22377		3510	0.16787		3510	0.140478		3510	0.167839		3510	0.165565		3616	0.0655		3510	0.09		3510	0.0782609		3510	0.0604348		3510	0.0673913		3510	0.057971
3624	0.217688		3520	0.224423		3520	0.166385		3520	0.14029		3520	0.168893		3520	0.168024		3624	0.082		3520	0.0813043		3520	0.0804348		3520	0.0521739		3520	0.0684058		3520	0.0562319
3632	0.213519		3530	0.224913		3530	0.167513		3530	0.134913		3530	0.16787		3530	0.161391		3632	0.067		3530	0.0821739		3530	0.0917391		3530	0.0530435		3530	0.0628986		3530	0.0515942
3640	0.211772		3540	0.225993		3540	0.17013		3540	0.1331		3540	0.169652		3540	0.165522		3640	0.064		3540	0.0730435		3540	0.0804348		3540	0.0578261		3540	0.0642029		3540	0.0597101
3648	0.210608		3550	0.21856		3550	0.169723		3550	0.140087		3550	0.175087		3550	0.168739		3648	0.077		3550	0.0704348		3550	0.0717391		3550	0.0552174		3550	0.057971		3550	0.0621739
3664	0.215312		3560	0.217775		3560	0.166008		3560	0.139091		3560	0.172102		3560	0.162043		3664	0.067		3560	0.0830435		3560	0.0763043		3560	0.0526087		3560	0.0578261		3560	0.0608696
3672	0.215459		3570	0.222087		3570	0.167826		3570	0.130943		3570	0.17153		3570	0.170038		3672	0.0655		3570	0.0773913		3570	0.0819565		3570	0.0532609		3570	0.0473913		3570	0.0556522
3680	0.22031		3580	0.226408		3580	0.171605		3580	0.134565		3580	0.171522		3580	0.165876		3680	0.0705		3580	0.076087		3580	0.0786957		3580	0.0532609		3580	0.0605797		3580	0.053913
3688	0.219017		3590	0.228486		3590	0.172043		3590	0.140625		3590	0.172739		3590	0.166087		3688	0.074		3590	0.0786957		3590	0.0828261		3590	0.0530435		3590	0.066087		3590	0.0553623
3696	0.216		3600	0.224469		3600	0.171511		3600	0.140696		3600	0.173174		3600	0.171022		3696	0.0565		3600	0.0873913		3600	0.078913		3600	0.0521739		3600	0.0531884		3600	0.0613043
3704	0.217962		3610	0.22887		3610	0.171652		3610	0.144957		3610	0.167487		3610	0.169652		3704	0.062		3610	0.0817391		3610	0.0932609		3610	0.0495652		3610	0.0549275		3610	0.0546377
3712	0.214		3620	0.225541		3620	0.169253		3620	0.139475		3620	0.172805		3620	0.17087		3712	0.064		3620	0.0691304		3620	0.0804348		3620	0.0563043		3620	0.0602899		3620	0.0631884
3720	0.222639		3630	0.222565		3630	0.170739		3630	0.137797		3630	0.169652		3630	0.171087		3720	0.0685		3630	0.0773913		3630	0.0886957		3630	0.0541304		3630	0.0614493		3630	0.0581159
3728	0.219146		3640	0.229363		3640	0.171696		3640	0.135391		3640	0.178739		3640	0.174378		3728	0.062		3640	0.0795652		3640	0.0815217		3640	0.0497826		3640	0.0573913		3640	0.0624638
3736	0.223351		3650	0.229317		3650	0.172968		3650	0.144174		3650	0.17013		3650	0.173435		3736	0.0725		3650	0.0830435		3650	0.0995652		3650	0.0552174		3650	0.0568116		3650	0.0542029
3744	0.214683		3660	0.220822		3660	0.172696		3660	0.144747		3660	0.179441		3660	0.168957		3744	0.0735		3660	0.0756522		3660	0.095		3660	0.0543478		3660	0.0615942		3660	0.0495652
3752	0.214812		3670	0.227885		3670	0.172639		3670	0.14144		3670	0.177696		3670	0.169814		3752	0.0655		3670	0.0686956		3670	0.091087		3670	0.0526087		3670	0.0605797		3670	0.0585507
3760	0.220246		3680	0.228809		3680	0.170617		3680	0.141043		3680	0.174958		3680	0.173		3760	0.073		3680	0.0747826		3680	0.0978261		3680	0.0515217		3680	0.0569565		3680	0.0707246
3768	0.217688		3690	0.232826		3690	0.176783		3690	0.139087		3690	0.177261		3690	0.173304		3768	0.08		3690	0.083913		3690	0.0863043		3690	0.0543478		3690	0.056087		3690	0.0578261
3776	0.221984		3700	0.230609		3700	0.172968		3700	0.141344		3700	0.172937		3700	0.16813		3776	0.0775		3700	0.0773913		3700	0.0869565		3700	0.07		3700	0.053913		3700	0.0618841
3784	0.217812		3710	0.230009		3710	0.176119		3710	0.142652		3710	0.179353		3710	0.174333		3784	0.073		3710	0.0769565		3710	0.0808696		3710	0.0567391		3710	0.0565217		3710	0.0626087
3792	0.219571		3720	0.238504		3720	0.172169		3720	0.146664		3720	0.178565		3720	0.169957		3792	0.0595		3720	0.0795652		3720	0.0795652		3720	0.0563043		3720	0.0623188		3720	0.0671014
3800	0.220563		3730	0.236609		3730	0.165609		3730	0.142261		3730	0.174609		3730	0.167783		3800	0.067		3730	0.0730435		3730	0.0858696		3730	0.0569565		3730	0.0581159		3730	0.0575362
3808	0.22238		3740	0.23125		3740	0.175602		3740	0.142878		3740	0.17913		3740	0.172348		3808	0.077		3740	0.0747826		3740	0.088913		3740	0.0556522		3740	0.0530435		3740	0.0591304
3824	0.223674		3750	0.231348		3750	0.175739		3750	0.141919		3750	0.18032		3750	0.171739		3824	0.071		3750	0.0869565		3750	0.10087		3750	0.056087		3750	0.0597101		3750	0.0576812
3832	0.223868		3760	0.230148		3760	0.180493		3760	0.142565		3760	0.179133		3760	0.179076		3832	0.07		3760	0.0834783		3760	0.0826087		3760	0.0517391		3760	0.062029		3760	0.0604348
3864	0.22348		3770	0.233426		3770	0.171652		3770	0.145322		3770	0.176522		3770	0.173886		3864	0.0755		3770	0.076087		3770	0.104348		3770	0.055		3770	0.0542029		3770	0.0592754
3880	0.221669		3780	0.232271		3780	0.175565		3780	0.141		3780	0.179221		3780	0.170957		3880	0.068		3780	0.0778261		3780	0.0930435		3780	0.0547826		3780	0.0478261		3780	0.0581159
3888	0.221087		3790	0.233195		3790	0.172696		3790	0.148739		3790	0.179565		3790	0.175913		3888	0.064		3790	0.0847826		3790	0.0923913		3790	0.0521739		3790	0.0498551		3790	0.0647826
3896	0.222251		3800	0.230609		3800	0.17659		3800	0.146424		3800	0.179087		3800	0.169043		3896	0.071		3800	0.076087		3800	0.0869565		3800	0.0530435		3800	0.0568116		3800	0.0610145
3904	0.226973		3810	0.233217		3810	0.175978		3810	0.145826		3810	0.173652		3810	0.174154		3904	0.08		3810	0.0756522		3810	0.086087		3810	0.0467391		3810	0.0592754		3810	0.0566667
3912	0.228437		3820	0.233149		3820	0.174348		3820	0.139714		3820	0.182869		3820	0.174602		3912	0.07		3820	0.0765217		3820	0.0945652		3820	0.0547826		3820	0.0484058		3820	0.0624638
3920	0.227413		3830	0.236704		3830	0.179332		3830	0.147435		3830	0.180609		3830	0.177609		3920	0.0655		3830	0.0826087		3830	0.0769565		3830	0.0497826		3830	0.0501449		3830	0.0569565
3936	0.226326		3840	0.235965		3840	0.17487		3840	0.146089		3840	0.179617		3840	0.173478		3936	0.0775		3840	0.0782609		3840	0.0897826		3840	0.0528261		3840	0.0672464		3840	0.057971
3944	0.224644		3850	0.240443		3850	0.18187		3850	0.147826		3850	0.183217		3850	0.175261		3944	0.0715		3850	0.0656522		3850	0.0919565		3850	0.0578261		3850	0.0521739		3850	0.055942
3952	0.22044		3860	0.235596		3860	0.182327		3860	0.150163		3860	0.177913		3860	0.175		3952	0.0695		3860	0.0747826		3860	0.0891304		3860	0.0508696		3860	0.0633333		3860	0.0511594
3976	0.234735		3870	0.234903		3870	0.177342		3870	0.144783		3870	0.18118		3870	0.175094		3976	0.076		3870	0.0678261		3870	0.0830435		3870	0.0626087		3870	0.0682609		3870	0.0601449
3984	0.225226		3880	0.229086		3880	0.183826		3880	0.143788		3880	0.181565		3880	0.180822		3984	0.068		3880	0.0773913		3880	0.0806522		3880	0.0545652		3880	0.0657971		3880	0.0614493
4000	0.23063		3890	0.234435		3890	0.177154		3890	0.154478		3890	0.178217		3890	0.177565		4000	0.069		3890	0.0747826		3890	0.0965217		3890	0.0545652		3890	0.0491304		3890	0.0647826
4032	0.22859		3900	0.237027		3900	0.177624		3900	0.145658		3900	0.177595		3900	0.174557		4032	0.0765		3900	0.0686956		3900	0.103478		3900	0.0541304		3900	0.0662319		3900	0.0550725
4040	0.233894		3910	0.235596		3910	0.18007		3910	0.151		3910	0.180391		3910	0.176652		4040	0.0745		3910	0.0678261		3910	0.0802174		3910	0.056087		3910	0.063913		3910	0.057971
4048	0.231889		3920	0.237535		3920	0.178913		3920	0.147		3920	0.183478		3920	0.175783		4048	0.072		3920	0.066087		3920	0.0958696		3920	0.058913		3920	0.0533333		3920	0.0631884
4056	0.231953		3930	0.236304		3930	0.182391		3930	0.140174		3930	0.179968		3930	0.180911		4056	0.067		3930	0.0721739		3930	0.0921739		3930	0.0591304		3930	0.0523188		3930	0.0678261
4064	0.230813		3940	0.24072		3940	0.182186		3940	0.146856		3940	0.181638		3940	0.179522		4064	0.0745		3940	0.0856522		3940	0.0917391		3940	0.0513043		3940	0.0586957		3940	0.0523188
4072	0.2313		3950	0.239715		3950	0.183503		3950	0.145957		3950	0.182174		3950	0.177197		4072	0.068		3950	0.0852174		3950	0.100435		3950	0.053913		3950	0.0549275		3950	0.0604348
4080	0.230188		3960	0.239391		3960	0.183126		3960	0.152751		3960	0.177435		3960	0.18013		4080	0.0715		3960	0.0752174		3960	0.0867391		3960	0.0593478		3960	0.0684058		3960	0.0589855
4088	0.237969		3970	0.244506		3970	0.182304		3970	0.151304		3970	0.183528		3970	0.179783		4088	0.0805		3970	0.0673913		3970	0.0926087		3970	0.0602174		3970	0.0618841		3970	0.0630435
4096	0.234088		3980	0.236611		3980	0.179176		3980	0.146041		3980	0.182		3980	0.17813		4096	0.069		3980	0.0786957		3980	0.0834783		3980	0.0545652		3980	0.0572464		3980	0.0715942
4104	0.222833		3990	0.240348		3990	0.181783		3990	0.150259		3990	0.190565		3990	0.179		4104	0.081		3990	0.0756522		3990	0.0878261		3990	0.0530435		3990	0.0665217		3990	0.0601449
4120	0.231824		4000	0.236657		4000	0.184584		4000	0.148478		4000	0.179001		4000	0.185028		4120	0.067		4000	0.0765217		4000	0.0867391		4000	0.0582609		4000	0.0576812		4000	0.0605797
4128	0.234125		4010	0.235088		4010	0.183503		4010	0.152913		4010	0.188652		4010	0.179261		4128	0.0855		4010	0.0713044		4010	0.0865217		4010	0.0573913		4010	0.0631884		4010	0.055942
4136	0.2313		4020	0.235596		4020	0.182826		4020	0.145753		4020	0.182429		4020	0.184894		4136	0.0785		4020	0.076087		4020	0.1		4020	0.0563043		4020	0.0582609		4020	0.0543478
4144	0.234864		4030	0.236842		4030	0.181951		4030	0.152783		4030	0.180913		4030	0.184357		4144	0.0825		4030	0.0717391		4030	0.0969565		4030	0.0569565		4030	0.0524638		4030	0.0585507
4152	0.234688		4040	0.243087		4040	0.183435		4040	0.153854		4040	0.186912		4040	0.188478		4152	0.0715		4040	0.0721739		4040	0.0986957		4040	0.0604348		4040	0.0502899		4040	0.0626087
4160	0.234023		4050	0.244685		4050	0.184067		4050	0.153261		4050	0.187348		4050	0.181565		4160	0.0695		4050	0.0717391		4050	0.0969565		4050	0.056087		4050	0.0602899		4050	0.0537681
4168	0.228525		4060	0.243304		4060	0.184067		4060	0.152416		4060	0.19012		4060	0.183551		4168	0.074		4060	0.0865217		4060	0.088913		4060	0.0584783		4060	0.0597101		4060	0.0598551
4192	0.236481		4070	0.244321		4070	0.182696		4070	0.15087		4070	0.18413		4070	0.182652		4192	0.0765		4070	0.0765217		4070	0.0915217		4070	0.06		4070	0.0582609		4070	0.0531884
4200	0.237062		4080	0.2512		4080	0.18148		4080	0.150259		4080	0.189913		4080	0.184178		4200	0.074		4080	0.0773913		4080	0.081087		4080	0.0586957		4080	0.0595652		4080	0.0533333
4208	0.241268		4090	0.245696		4090	0.184584		4090	0.143836		4090	0.187835		4090	0.182913		4208	0.0775		4090	0.0717391		4090	0.0806522		4090	0.058913		4090	0.0566667		4090	0.0565217
4256	0.243726		4100	0.24813		4100	0.181739		4100	0.153696		4100	0.192043		4100	0.185565		4256	0.0675		4100	0.0756522		4100	0.106087		4100	0.0591304		4100	0.0652174		4100	0.0563768
4272	0.23575		4110	0.236913		4110	0.185431		4110	0.157435		4110	0.190076		4110	0.184536		4272	0.082		4110	0.0778261		4110	0.0952174		4110	0.0530435		4110	0.0591304		4110	0.0562319
4280	0.237516		4120	0.248338		4120	0.188252		4120	0.156969		4120	0.188348		4120	0.180261		4280	0.076		4120	0.0673913		4120	0.0895652		4120	0.0595652		4120	0.0647826		4120	0.0628986
4288	0.24008		4130	0.249077		4130	0.188522		4130	0.157261		4130	0.187308		4130	0.183783		4288	0.081		4130	0.0826087		4130	0.0871739		4130	0.0632609		4130	0.056087		4130	0.064058
4296	0.2395		4140	0.245337		4140	0.189851		4140	0.152032		4140	0.18587		4140	0.185174		4296	0.076		4140	0.0834783		4140	0.104348		4140	0.0584783		4140	0.0633333		4140	0.0543478
4304	0.243273		4150	0.243029		4150	0.188205		4150	0.151649		4150	0.186561		4150	0.184522		4304	0.068		4150	0.0865217		4150	0.106739		4150	0.0643478		4150	0.0492754		4150	0.0549275
4312	0.247413		4160	0.242217		4160	0.187957		4160	0.151783		4160	0.180522		4160	0.18722		4312	0.083		4160	0.0643478		4160	0.105		4160	0.0641304		4160	0.0630435		4160	0.0573913
4320	0.234153		4170	0.246112		4170	0.189757		4170	0.150451		4170	0.187791		4170	0.19		4320	0.0725		4170	0.0695652		4170	0.101739		4170	0.0632609		4170	0.0763768		4170	0.0595652
4328	0.240103		4180	0.251391		4180	0.188478		4180	0.160174		4180	0.184609		4180	0.183609		4328	0.073		4180	0.0686956		4180	0.0902174		4180	0.0582609		4180	0.0626087		4180	0.0584058
4336	0.239069		4190	0.251108		4190	0.188676		4190	0.165739		4190	0.19		4190	0.185744		4336	0.073		4190	0.0747826		4190	0.0869565		4190	0.0580435		4190	0.0605797		4190	0.0669565
4344	0.245602		4200	0.248153		4200	0.189087		4200	0.156202		4200	0.18577		4200	0.183283		4344	0.081		4200	0.0756522		4200	0.0867391		4200	0.0584783		4200	0.0623188		4200	0.062029
4352	0.245438		4210	0.246214		4210	0.185337		4210	0.152655		4210	0.188739		4210	0.188783		4352	0.0755		4210	0.0708696		4210	0.0936957		4210	0.0606522		4210	0.0614493		4210	0.0594203
4360	0.241915		4220	0.252565		4220	0.186609		4220	0.155522		4220	0.185462		4220	0.189087		4360	0.065		4220	0.0782609		4220	0.0971739		4220	0.0578261		4220	0.064058		4220	0.0575362
4368	0.236999		4230	0.248376		4230	0.189287		4230	0.159701		4230	0.185348		4230	0.188522		4368	0.0815		4230	0.0730435		4230	0.101739		4230	0.0567391		4230	0.0627536		4230	0.0582609
4376	0.238405		4240	0.245429		4240	0.193896		4240	0.15513		4240	0.190652		4240	0.187355		4376	0.076		4240	0.0695652		4240	0.106304		4240	0.0628261		4240	0.0644928		4240	0.053913
4384	0.23975		4250	0.245609		4250	0.186277		4250	0.157832		4250	0.185087		4250	0.190039		4384	0.069		4250	0.0686956		4250	0.0967391		4250	0.0523913		4250	0.0547826		4250	0.06
4392	0.24185		4260	0.24843		4260	0.19319		4260	0.155478		4260	0.192757		4260	0.187565		4392	0.081		4260	0.0726087		4260	0.0869565		4260	0.0641304		4260	0.0631884		4260	0.0698551
4400	0.242109		4270	0.250739		4270	0.188522		4270	0.155148		4270	0.189505		4270	0.187348		4400	0.072		4270	0.0752174		4270	0.096087		4270	0.058913		4270	0.057971		4270	0.0584058
4416	0.240416		4280	0.248696		4280	0.189739		4280	0.161391		4280	0.185609		4280	0.198497		4416	0.0775		4280	0.0778261		4280	0.0993478		4280	0.0619565		4280	0.0652174		4280	0.0601449
4424	0.245625		4290	0.251477		4290	0.194131		4290	0.163565		4290	0.186391		4290	0.185522		4424	0.078		4290	0.0669565		4290	0.100217		4290	0.0593478		4290	0.0617391		4290	0.0652174
4432	0.241009		4300	0.244137		4300	0.193217		4300	0.155579		4300	0.193636		4300	0.189		4432	0.0615		4300	0.0717391		4300	0.0993478		4300	0.0695652		4300	0.067971		4300	0.0602899
4448	0.251229		4310	0.246491		4310	0.1875		4310	0.155675		4310	0.190565		4310	0.188957		4448	0.07		4310	0.0643478		4310	0.104565		4310	0.0597826		4310	0.0611594		4310	0.0610145
4464	0.245925		4320	0.244414		4320	0.186089		4320	0.160522		4320	0.195438		4320	0.182388		4464	0.074		4320	0.0669565		4320	0.0941304		4320	0.0608696		4320	0.07		4320	0.0672464
4472	0.250194		4330	0.251522		4330	0.191217		4330	0.162625		4330	0.191957		4330	0.192783		4472	0.0755		4330	0.076087		4330	0.0854348		4330	0.0626087		4330	0.0610145		4330	0.0626087
4480	0.247542		4340	0.251476		4340	0.188017		4340	0.155174		4340	0.191966		4340	0.190304		4480	0.071		4340	0.0769565		4340	0.107174		4340	0.0554348		4340	0.0652174		4340	0.0588406
4488	0.246		4350	0.25113		4350	0.193708		4350	0.164696		4350	0.197261		4350	0.191785		4488	0.0775		4350	0.0678261		4350	0.0971739		4350	0.0608696		4350	0.055942		4350	0.0702899
4496	0.247989		4360	0.25277		4360	0.190087		4360	0.161043		4360	0.193652		4360	0.19		4496	0.073		4360	0.0717391		4360	0.0815217		4360	0.0578261		4360	0.0672464		4360	0.0598551
4512	0.245375		4370	0.251821		4370	0.192908		4370	0.165087		4370	0.194911		4370	0.188518		4512	0.0745		4370	0.0717391		4370	0.0891304		4370	0.0630435		4370	0.0671014		4370	0.0588406
4520	0.246875		4380	0.251609		4380	0.196341		4380	0.162289		4380	0.19087		4380	0.190565		4520	0.0755		4380	0.0782609		4380	0.083913		4380	0.0547826		4380	0.0614493		4380	0.0597101
4528	0.247348		4390	0.248569		4390	0.189174		4390	0.160276		4390	0.191304		4390	0.193351		4528	0.069		4390	0.0730435		4390	0.111957		4390	0.0521739		4390	0.0586957		4390	0.0569565
4536	0.249224		4400	0.250092		4400	0.188299		4400	0.158261		4400	0.19753		4400	0.187043		4536	0.082		4400	0.063913		4400	0.0908696		4400	0.0619565		4400	0.0588406		4400	0.0556522
4544	0.242109		4410	0.246399		4410	0.19178		4410	0.162481		4410	0.19713		4410	0.188913		4544	0.098		4410	0.0743478		4410	0.09		4410	0.0641304		4410	0.0618841		4410	0.0617391
4552	0.242303		4420	0.257087		4420	0.190696		4420	0.156174		4420	0.196478		4420	0.189261		4552	0.068		4420	0.0713044		4420	0.105435		4420	0.0615217		4420	0.0566667		4420	0.0726087
4560	0.238551		4430	0.2512		4430	0.197611		4430	0.167465		4430	0.194252		4430	0.194962		4560	0.0755		4430	0.0734783		4430	0.111522		4430	0.0691304		4430	0.0562319		4430	0.0584058
4568	0.245312		4440	0.251939		4440	0.19487		4440	0.158783		4440	0.19087		4440	0.195391		4568	0.0725		4440	0.0730435		4440	0.0995652		4440	0.066087		4440	0.062029		4440	0.0589855
4576	0.242561		4450	0.254294		4450	0.195636		4450	0.160851		4450	0.19513		4450	0.190308		4576	0.076		4450	0.0656522		4450	0.0904348		4450	0.0702174		4450	0.0630435		4450	0.0542029
4584	0.241153		4460	0.257895		4460	0.194742		4460	0.162652		4460	0.19056		4460	0.194696		4584	0.087		4460	0.0734783		4460	0.1		4460	0.066087		4460	0.0673913		4460	0.052029
4592	0.240375		4470	0.245429		4470	0.19987		4470	0.166522		4470	0.195435		4470	0.194648		4592	0.0765		4470	0.0726087		4470	0.0956522		4470	0.0636957		4470	0.0615942		4470	0.0527536
4600	0.250194		4480	0.256741		4480	0.196153		4480	0.161139		4480	0.196217		4480	0.196391		4600	0.0685		4480	0.08		4480	0.095		4480	0.0702174		4480	0.0592754		4480	0.0621739
4616	0.249871		4490	0.257043		4490	0.197705		4490	0.166783		4490	0.195746		4490	0.192679		4616	0.0845		4490	0.0743478		4490	0.0858696		4490	0.0676087		4490	0.055942		4490	0.0597101
4624	0.247477		4500	0.255494		4500	0.194391		4500	0.166219		4500	0.195217		4500	0.193478		4624	0.0695		4500	0.0713044		4500	0.1		4500	0.068913		4500	0.0668116		4500	0.0604348
4632	0.244631		4510	0.252816		4510	0.195824		4510	0.154525		4510	0.194603		4510	0.191783		4632	0.086		4510	0.0665217		4510	0.0854348		4510	0.0686956		4510	0.067971		4510	0.0582609
4640	0.247736		4520	0.257348		4520	0.195609		4520	0.161435		4520	0.201327		4520	0.192565		4640	0.0835		4520	0.0730435		4520	0.105217		4520	0.0645652		4520	0.0642029		4520	0.0597101
4648	0.246937		4530	0.25614		4530	0.195871		4530	0.170435		4530	0.192435		4530	0.193043		4648	0.077		4530	0.0813043		4530	0.10587		4530	0.0636957		4530	0.064058		4530	0.0589855
4656	0.244631		4540	0.253186		4540	0.195354		4540	0.16435		4540	0.19913		4540	0.190263		4656	0.0725		4540	0.0721739		4540	0.113696		4540	0.0630435		4540	0.0605797		4540	0.0713044
4664	0.24806		4550	0.257018		4550	0.196957		4550	0.166522		4550	0.195391		4550	0.196304		4664	0.0725		4550	0.0717391		4550	0.100652		4550	0.0686956		4550	0.0630435		4550	0.0637681
4672	0.249094		4560	0.256648		4560	0.198646		4560	0.163487		4560	0.198734		4560	0.198696		4672	0.0765		4560	0.0678261		4560	0.0884783		4560	0.0756522		4560	0.0605797		4560	0.0649275
4680	0.24489		4570	0.259372		4570	0.199821		4570	0.156777		4570	0.199652		4570	0.193888		4680	0.0745		4570	0.0734783		4570	0.102391		4570	0.0723913		4570	0.0726087		4570	0.0611594
4688	0.248448		4580	0.258587		4580	0.201435		4580	0.162739		4580	0.195174		4580	0.198565		4688	0.0745		4580	0.0695652		4580	0.0943478		4580	0.0571739		4580	0.0682609		4580	0.0633333
4696	0.251358		4590	0.254609		4590	0.197826		4590	0.162481		4590	0.198558		4590	0.193652		4696	0.0745		4590	0.063913		4590	0.0993478		4590	0.0595652		4590	0.0589855		4590	0.0575362
4704	0.244438		4600	0.25		4600	0.201185		4600	0.163391		4600	0.194		4600	0.198043		4704	0.068		4600	0.0726087		4600	0.107609		4600	0.0617391		4600	0.0704348		4600	0.0631884
4712	0.251552		4610	0.257136		4610	0.203866		4610	0.173826		4610	0.199565		4610	0.198043		4712	0.07		4610	0.0643478		4610	0.0958696		4610	0.0636957		4610	0.0594203		4610	0.0542029
4720	0.250323		4620	0.256435		4620	0.199478		4620	0.165596		4620	0.19935		4620	0.204448		4720	0.067		4620	0.073913		4620	0.103913		4620	0.0621739		4620	0.0585507		4620	0.0602899
4736	0.250871		4630	0.263389		4630	0.198128		4630	0.163344		4630	0.200435		4630	0.196217		4736	0.075		4630	0.0756522		4630	0.0978261		4630	0.0656522		4630	0.0731884		4630	0.0631884
4744	0.248875		4640	0.261		4640	0.199868		4640	0.165348		4640	0.194823		4640	0.194111		4744	0.0715		4640	0.0656522		4640	0.0906522		4640	0.0713044		4640	0.0613043		4640	0.0676812
4752	0.249094		4650	0.264468		4650	0.198505		4650	0.172565		4650	0.196522		4650	0.196174		4752	0.075		4650	0.0795652		4650	0.0856522		4650	0.0617391		4650	0.055942		4650	0.0682609
4768	0.251876		4660	0.256787		4660	0.195913		4660	0.164973		4660	0.200624		4660	0.195901		4768	0.083		4660	0.0730435		4660	0.105217		4660	0.0645652		4660	0.0631884		4660	0.0643478
4776	0.253946		4670	0.25891		4670	0.202267		4670	0.167897		4670	0.198522		4670	0.195696		4776	0.077		4670	0.0621739		4670	0.110435		4670	0.0702174		4670	0.0565217		4670	0.0582609
4784	0.251682		4680	0.259957		4680	0.203		4680	0.165043		4680	0.196976		4680	0.20013		4784	0.0785		4680	0.0743478		4680	0.106957		4680	0.0634783		4680	0.0565217		4680	0.0611594
4792	0.256274		4690	0.262142		4690	0.201514		4690	0.169739		4690	0.200478		4690	0.201853		4792	0.076		4690	0.0652174		4690	0.102391		4690	0.0645652		4690	0.0643478		4690	0.0597101
4808	0.258244		4700	0.263261		4700	0.19968		4700	0.16689		4700	0.199261		4700	0.196957		4808	0.078		4700	0.0682609		4700	0.103261		4700	0.0619565		4700	0.0501449		4700	0.0552174
4816	0.256125		4710	0.2625		4710	0.204957		4710	0.165548		4710	0.196669		4710	0.20113		4816	0.093		4710	0.0595652		4710	0.0971739		4710	0.0586957		4710	0.0566667		4710	0.0601449
4824	0.252587		4720	0.26187		4720	0.199962		4720	0.166783		4720	0.200043		4720	0.199481		4824	0.0855		4720	0.0634783		4720	0.09		4720	0.07		4720	0.0565217		4720	0.0571015
4832	0.25705		4730	0.266574		4730	0.198552		4730	0.174128		4730	0.197899		4730	0.197304		4832	0.066		4730	0.0621739		4730	0.10087		4730	0.0804348		4730	0.0557971		4730	0.0553623
4840	0.253881		4740	0.260526		4740	0.20015		4740	0.162391		4740	0.197696		4740	0.199794		4840	0.074		4740	0.0686956		4740	0.111739		4740	0.0586957		4740	0.0663768		4740	0.0608696
4848	0.255375		4750	0.261219		4750	0.199304		4750	0.173696		4750	0.199525		4750	0.193913		4848	0.073		4750	0.0708696		4750	0.107609		4750	0.065		4750	0.0524638		4750	0.0744928
[truncated: 525 more rows]

## Sheet: Figure S3  b
training																		validation
2w			3w			4w			5w			6w			7w			2w			3w			4w			5w			6w			7w
[truncated: 1,001 more rows]
